# Supplementary material for: (Z)-2,3-Di­chloro-1,4-bis­(4-chloro­phen­yl)but-2-ene-1,4-dione
Source: Acta Crystallogr Sect E Struct Rep Online. 2014 Jul 11;70(Pt 8):o861–2. doi: 10.1107/S1600536814015463 (PMC4158494; doi:10.1107/S1600536814015463)
Supplement: Supplementary file 1 [file e-70-0o861-sup1.cif]

##############################################################################
#                                                                            #
# This CIF contains the data in a paper accepted for publication in          #
# Acta Crystallographica Section E. It conforms to the requirements of       #
# Notes for Authors for Acta Crystallographica Section E, and has been       #
# peer reviewed under the auspices of the IUCr Commission on Journals.       #
#                                                                            #
# Full details of the Crystallographic Information File format               #
# are given in the paper "The Crystallographic Information File (CIF):       #
# a New Standard Archive File for Crystallography" by S. R. Hall, F. H.      #
# Allen and I. D. Brown [Acta Cryst. (1991), A47, 655-685].                  #
#                                                                            #
# The current version of the core CIF dictionary is obtainable from          #
# ftp://ftp.iucr.org/pub/cif_core.dic.                                       #
#                                                                            #
# Software is freely available for graphical display of the structure(s)     #
# in this CIF. For information consult the CIF software page                 #
# http://www.iucr.org/resources/cif/software.                                #
#                                                                            #
# This file may be used for bona fide research purposes within the           #
# scientific community so long as proper attribution is given to the journal # 
# article from which it was obtained.                                        #
#                                                                            #
##############################################################################
data_I
_audit_creation_method     SHELXL-97
_database_code_depnum_ccdc_archive     'CCDC 1011687'
_chemical_name_systematic
;
(<i>Z</i>)-2,3-Dichloro-1,4-bis(4-chlorophenyl)but-2-ene-1,4-dione
;
_chemical_name_common     Z-1,4-dione
_chemical_formula_moiety     'C16 H8 Cl4 O2'
_chemical_formula_sum     'C16 H8 Cl4 O2'
_chemical_formula_iupac     'C16 H8 Cl4 O2'
_chemical_formula_weight     374.02
_chemical_melting_point     383
_symmetry_cell_setting     orthorhombic
_symmetry_space_group_name_H-M     'A b a 2'
_symmetry_space_group_name_Hall     'A 2 -2ac'
loop_
    _symmetry_equiv_pos_as_xyz
    'x, y, z'
    '-x, -y, z'
    'x+1/2, -y+1/2, z'
    '-x+1/2, y+1/2, z'
    'x, y+1/2, z+1/2'
    '-x, -y+1/2, z+1/2'
    'x+1/2, -y+1, z+1/2'
    '-x+1/2, y+1, z+1/2'
_cell_length_a     19.065(2)
_cell_length_b     28.668(4)
_cell_length_c     11.8800(14)
_cell_angle_alpha     90.00
_cell_angle_beta     90.00
_cell_angle_gamma     90.00
_cell_volume     6493.1(14)
_cell_formula_units_Z     16
_cell_measurement_reflns_used     5754
_cell_measurement_theta_min     3.17
_cell_measurement_theta_max     26.12
_cell_measurement_temperature     273(2)
_exptl_crystal_description     block
_exptl_crystal_colour     colourless
_exptl_crystal_size_max     0.372
_exptl_crystal_size_mid     0.281
_exptl_crystal_size_min     0.201
_exptl_crystal_density_diffrn     1.530
_exptl_crystal_density_meas     ?
_exptl_crystal_density_method     'not measured'
_exptl_crystal_F_000     3008
_exptl_absorpt_coefficient_mu     0.731
_exptl_absorpt_correction_type     multi-scan
_exptl_absorpt_process_details     '(SADABS; Bruker, 2000)'
_exptl_absorpt_correction_T_min     0.782
_exptl_absorpt_correction_T_max     0.863
_exptl_special_details     ?
_diffrn_ambient_temperature     273(2)
_diffrn_radiation_type     MoK\a
_diffrn_radiation_wavelength     0.71073
_diffrn_radiation_source     'fine-focus sealed tube'
_diffrn_radiation_monochromator     graphite
_diffrn_measurement_device_type     'Bruker SMART APEX CCD detector'
_diffrn_measurement_method     '\f and \w'
_diffrn_detector_area_resol_mean     ?
_diffrn_reflns_number     31827
_diffrn_reflns_av_R_equivalents     0.0677
_diffrn_reflns_av_sigmaI/netI     0.0469
_diffrn_reflns_theta_min     1.42
_diffrn_reflns_theta_max     25.50
_diffrn_reflns_theta_full     25.50
_diffrn_measured_fraction_theta_max     1.000
_diffrn_measured_fraction_theta_full     1.000
_diffrn_reflns_limit_h_min     -23
_diffrn_reflns_limit_h_max     23
_diffrn_reflns_limit_k_min     -34
_diffrn_reflns_limit_k_max     34
_diffrn_reflns_limit_l_min     -14
_diffrn_reflns_limit_l_max     14
_diffrn_standards_number     ?
_diffrn_standards_interval_count     ?
_diffrn_standards_interval_time     ?
_diffrn_standards_decay_%     ?
_refine_special_details
;
Refinement of <i>F</i>^2^ against ALL reflections. The weighted <i>R</i>-factor
<i>wR</i> and goodness of fit <i>S</i> are based on <i>F</i>^2^, conventional
<i>R</i>-factors <i>R</i> are based on <i>F</i>, with <i>F</i> set to zero for
negative <i>F</i>^2^. The threshold expression of <i>F</i>^2^ >
\s(<i>F</i>^2^) is used only for calculating <i>R</i>-factors(gt) <i>etc</i>.
and is not relevant to the choice of reflections for refinement.
<i>R</i>-factors based on <i>F</i>^2^ are statistically about twice as large
as those based on <i>F</i>, and <i>R</i>- factors based on ALL data will be
even larger.
;
_reflns_number_total     6044
_reflns_number_gt     5194
_reflns_threshold_expression     I>2sigma(I)
_refine_ls_structure_factor_coef     Fsqd
_refine_ls_matrix_type     full
_refine_ls_R_factor_all     0.0767
_refine_ls_R_factor_gt     0.0652
_refine_ls_wR_factor_gt     0.1366
_refine_ls_wR_factor_ref     0.1454
_refine_ls_goodness_of_fit_ref     1.134
_refine_ls_restrained_S_all     1.134
_refine_ls_number_reflns     6044
_refine_ls_number_parameters     397
_refine_ls_number_restraints     1
_refine_ls_hydrogen_treatment     constr
_refine_ls_weighting_scheme     calc
_refine_ls_weighting_details
         'calc w=1/[\s^2^(Fo^2^)+(0.0741P)^2^+0.0000P] where P=(Fo^2^+2Fc^2^)/3'
_atom_sites_solution_hydrogens     geom
_atom_sites_solution_primary     direct
_atom_sites_solution_secondary     difmap
_refine_ls_shift/su_max     0.000
_refine_ls_shift/su_mean     0.000
_refine_diff_density_max     0.305
_refine_diff_density_min     -0.216
_refine_ls_extinction_method     none
_refine_ls_extinction_coef     ?
_refine_ls_abs_structure_details     'Flack (1983), 1939 Friedel pairs'
_refine_ls_abs_structure_Flack     0.08(7)
loop_
    _atom_type_symbol
    _atom_type_description
    _atom_type_scat_dispersion_real
    _atom_type_scat_dispersion_imag
    _atom_type_scat_source
    'C' 'C' 0.0033 0.0016
                         'International Tables Vol C Tables 4.2.6.8 and 6.1.1.4'
    'H' 'H' 0.0000 0.0000
                         'International Tables Vol C Tables 4.2.6.8 and 6.1.1.4'
    'Cl' 'Cl' 0.1484 0.1585
                         'International Tables Vol C Tables 4.2.6.8 and 6.1.1.4'
    'O' 'O' 0.0106 0.0060
                         'International Tables Vol C Tables 4.2.6.8 and 6.1.1.4'
_computing_data_collection     'SMART (Bruker, 2000)'
_computing_cell_refinement     'SAINT (Bruker, 2000)'
_computing_data_reduction     'SAINT (Bruker, 2000)'
_computing_structure_solution     'SHELXS97 (Sheldrick, 2008)'
_computing_structure_refinement     'SHELXL97 (Sheldrick, 2008)'
_computing_molecular_graphics
            'Mercury (Macrae <i>et al.</i>, 2008) and SHELXTL (Sheldrick, 2008)'
_computing_publication_material
    'publCIF (Westrip, 2010), PLATON (Spek, 2009) and SHELXTL (Sheldrick, 2008)'
loop_
    _atom_site_type_symbol
    _atom_site_label
    _atom_site_fract_x
    _atom_site_fract_y
    _atom_site_fract_z
    _atom_site_U_iso_or_equiv
    _atom_site_adp_type
    _atom_site_calc_flag
    _atom_site_refinement_flags
    _atom_site_occupancy
    _atom_site_symmetry_multiplicity
    _atom_site_disorder_assembly
    _atom_site_disorder_group
    C C1 0.1802(2) 0.18216(14) 0.0202(4) 0.0441(10) Uani d . 1 1 . .
    C C2 0.2138(3) 0.18813(16) -0.0820(4) 0.0560(12) Uani d . 1 1 . .
    H H2 0.2257 0.2180 -0.1056 0.067 Uiso calc R 1 1 . .
    C C3 0.2296(2) 0.15075(16) -0.1490(4) 0.0553(12) Uani d . 1 1 . .
    H H3 0.2540 0.1549 -0.2160 0.066 Uiso calc R 1 1 . .
    C C4 0.2091(2) 0.10726(15) -0.1158(4) 0.0479(11) Uani d . 1 1 . .
    C C5 0.1760(2) 0.09998(15) -0.0130(4) 0.0491(11) Uani d . 1 1 . .
    H H5 0.1631 0.0701 0.0094 0.059 Uiso calc R 1 1 . .
    C C6 0.1627(2) 0.13761(17) 0.0547(4) 0.0493(11) Uani d . 1 1 . .
    H H6 0.1418 0.1332 0.1246 0.059 Uiso calc R 1 1 . .
    C C7 0.1635(2) 0.22072(15) 0.0995(4) 0.0458(10) Uani d . 1 1 . .
    C C8 0.1486(3) 0.26865(17) 0.0565(4) 0.0520(12) Uani d . 1 1 . .
    C C9 0.1600(3) 0.30479(17) 0.1200(5) 0.0584(13) Uani d . 1 1 . .
    C C10 0.1935(3) 0.30333(16) 0.2379(5) 0.0543(12) Uani d . 1 1 . .
    C C11 0.1455(2) 0.30832(14) 0.3351(4) 0.0471(11) Uani d . 1 1 . .
    C C12 0.1746(3) 0.31256(18) 0.4422(5) 0.0612(14) Uani d . 1 1 . .
    H H12 0.2231 0.3141 0.4499 0.073 Uiso calc R 1 1 . .
    C C13 0.1333(3) 0.3145(2) 0.5364(5) 0.0653(15) Uani d . 1 1 . .
    H H13 0.1531 0.3172 0.6077 0.078 Uiso calc R 1 1 . .
    C C14 0.0618(3) 0.31252(17) 0.5223(4) 0.0595(14) Uani d . 1 1 . .
    C C15 0.0316(3) 0.30947(19) 0.4183(5) 0.0645(14) Uani d . 1 1 . .
    H H15 -0.0169 0.3092 0.4113 0.077 Uiso calc R 1 1 . .
    C C16 0.0730(3) 0.30681(17) 0.3243(5) 0.0586(13) Uani d . 1 1 . .
    H H16 0.0526 0.3040 0.2535 0.070 Uiso calc R 1 1 . .
    C C17 0.1304(3) 0.45602(16) 0.5455(4) 0.0494(11) Uani d . 1 1 . .
    C C18 0.1596(3) 0.4566(2) 0.4390(5) 0.0661(15) Uani d . 1 1 . .
    H H18 0.2072 0.4631 0.4313 0.079 Uiso calc R 1 1 . .
    C C19 0.1208(3) 0.4480(2) 0.3454(5) 0.0743(16) Uani d . 1 1 . .
    H H19 0.1416 0.4484 0.2746 0.089 Uiso calc R 1 1 . .
    C C20 0.0506(3) 0.43870(19) 0.3565(5) 0.0653(14) Uani d . 1 1 . .
    C C21 0.0195(3) 0.43733(19) 0.4611(5) 0.0681(15) Uani d . 1 1 . .
    H H21 -0.0280 0.4306 0.4682 0.082 Uiso calc R 1 1 . .
    C C22 0.0595(3) 0.44599(18) 0.5550(5) 0.0604(13) Uani d . 1 1 . .
    H H22 0.0388 0.4451 0.6259 0.072 Uiso calc R 1 1 . .
    C C23 0.1738(3) 0.46744(16) 0.6438(4) 0.0543(12) Uani d . 1 1 . .
    C C24 0.1466(3) 0.45532(16) 0.7593(4) 0.0552(12) Uani d . 1 1 . .
    C C25 0.1170(2) 0.48387(16) 0.8325(4) 0.0514(12) Uani d . 1 1 . .
    C C26 0.1019(2) 0.53398(15) 0.8002(4) 0.0462(10) Uani d . 1 1 . .
    C C27 0.0991(2) 0.57237(16) 0.8868(4) 0.0459(11) Uani d . 1 1 . .
    C C28 0.1346(2) 0.57170(15) 0.9873(4) 0.0466(11) Uani d . 1 1 . .
    H H28 0.1594 0.5451 1.0085 0.056 Uiso calc R 1 1 . .
    C C29 0.1339(3) 0.60992(17) 1.0567(4) 0.0584(13) Uani d . 1 1 . .
    H H29 0.1595 0.6097 1.1234 0.070 Uiso calc R 1 1 . .
    C C30 0.0961(3) 0.64784(18) 1.0281(5) 0.0671(15) Uani d . 1 1 . .
    C C31 0.0593(3) 0.64972(18) 0.9285(6) 0.0768(17) Uani d . 1 1 . .
    H H31 0.0335 0.6761 0.9097 0.092 Uiso calc R 1 1 . .
    C C32 0.0614(3) 0.61211(17) 0.8578(4) 0.0597(13) Uani d . 1 1 . .
    H H32 0.0373 0.6131 0.7897 0.072 Uiso calc R 1 1 . .
    Cl Cl1 0.09338(14) 0.69524(6) 1.11846(19) 0.1247(8) Uani d . 1 1 . .
    Cl Cl2 0.08763(8) 0.46534(4) 0.96328(11) 0.0696(4) Uani d . 1 1 . .
    Cl Cl3 0.16115(10) 0.39746(4) 0.79049(14) 0.0897(5) Uani d . 1 1 . .
    Cl Cl4 -0.00090(11) 0.42888(7) 0.23804(16) 0.1048(6) Uani d . 1 1 . .
    Cl Cl5 0.00905(9) 0.31287(6) 0.64225(14) 0.0877(5) Uani d . 1 1 . .
    Cl Cl6 0.14301(12) 0.36143(5) 0.08012(14) 0.0981(6) Uani d . 1 1 . .
    Cl Cl7 0.11250(8) 0.27538(5) -0.07659(12) 0.0712(4) Uani d . 1 1 . .
    Cl Cl8 0.22478(7) 0.05907(4) -0.20286(12) 0.0635(3) Uani d . 1 1 . .
    O O1 0.1630(2) 0.21511(12) 0.1997(3) 0.0657(10) Uani d . 1 1 . .
    O O2 0.2555(2) 0.30041(15) 0.2467(4) 0.0835(12) Uani d . 1 1 . .
    O O3 0.0931(2) 0.54208(12) 0.7004(3) 0.0653(9) Uani d . 1 1 . .
    O O4 0.2329(2) 0.48314(14) 0.6368(4) 0.0807(12) Uani d . 1 1 . .
loop_
    _atom_site_aniso_label
    _atom_site_aniso_U_11
    _atom_site_aniso_U_22
    _atom_site_aniso_U_33
    _atom_site_aniso_U_12
    _atom_site_aniso_U_13
    _atom_site_aniso_U_23
    C1 0.039(2) 0.040(2) 0.053(3) -0.0054(18) -0.001(2) 0.005(2)
    C2 0.072(3) 0.038(2) 0.059(3) -0.005(2) 0.006(3) 0.009(2)
    C3 0.063(3) 0.051(3) 0.052(3) -0.005(2) 0.010(2) 0.005(2)
    C4 0.039(2) 0.049(3) 0.056(3) 0.007(2) -0.009(2) -0.004(2)
    C5 0.048(3) 0.039(2) 0.061(3) -0.0011(19) 0.002(2) 0.007(2)
    C6 0.048(3) 0.054(3) 0.045(3) 0.004(2) 0.000(2) 0.003(2)
    C7 0.050(3) 0.043(2) 0.044(3) 0.003(2) -0.003(2) 0.005(2)
    C8 0.065(3) 0.044(3) 0.047(3) 0.011(2) 0.003(2) 0.004(2)
    C9 0.066(3) 0.044(3) 0.065(3) 0.014(2) 0.016(3) 0.014(2)
    C10 0.062(3) 0.037(2) 0.063(3) -0.009(2) 0.012(3) -0.004(2)
    C11 0.050(3) 0.037(2) 0.055(3) -0.0023(19) 0.000(2) -0.006(2)
    C12 0.047(3) 0.068(3) 0.069(4) 0.000(2) -0.008(3) -0.016(3)
    C13 0.066(4) 0.075(4) 0.054(3) 0.025(3) -0.012(3) -0.020(3)
    C14 0.070(3) 0.052(3) 0.056(3) 0.018(2) 0.005(3) -0.009(2)
    C15 0.051(3) 0.082(4) 0.061(3) 0.002(3) 0.004(3) -0.011(3)
    C16 0.056(3) 0.067(3) 0.053(3) 0.004(2) -0.008(2) -0.008(2)
    C17 0.054(3) 0.041(3) 0.052(3) -0.002(2) -0.003(2) -0.012(2)
    C18 0.056(3) 0.075(4) 0.067(4) -0.015(3) 0.005(3) -0.012(3)
    C19 0.087(4) 0.085(4) 0.051(3) -0.006(3) 0.005(3) -0.010(3)
    C20 0.076(4) 0.062(3) 0.058(3) 0.001(3) -0.008(3) -0.011(3)
    C21 0.053(3) 0.069(3) 0.082(4) -0.012(3) -0.001(3) -0.010(3)
    C22 0.065(3) 0.064(3) 0.053(3) -0.009(3) 0.006(3) 0.004(3)
    C23 0.063(3) 0.043(3) 0.058(3) 0.004(2) -0.001(3) -0.008(2)
    C24 0.071(3) 0.039(3) 0.055(3) 0.004(2) -0.012(2) -0.009(2)
    C25 0.060(3) 0.048(3) 0.047(3) -0.004(2) -0.007(2) 0.012(2)
    C26 0.043(2) 0.048(3) 0.047(3) -0.0041(19) -0.009(2) 0.009(2)
    C27 0.051(3) 0.049(3) 0.038(2) 0.006(2) 0.009(2) 0.005(2)
    C28 0.053(3) 0.045(2) 0.041(2) 0.009(2) 0.001(2) 0.006(2)
    C29 0.079(3) 0.053(3) 0.043(3) 0.003(3) -0.003(3) -0.002(2)
    C30 0.099(4) 0.046(3) 0.057(3) 0.014(3) 0.024(3) 0.001(2)
    C31 0.096(4) 0.048(3) 0.086(4) 0.036(3) 0.004(3) 0.006(3)
    C32 0.064(3) 0.051(3) 0.064(3) 0.016(2) -0.008(2) 0.004(3)
    Cl1 0.204(2) 0.0658(10) 0.1046(15) 0.0227(12) 0.0211(15) -0.0310(10)
    Cl2 0.1076(11) 0.0476(6) 0.0537(8) -0.0028(7) 0.0051(7) 0.0125(6)
    Cl3 0.1506(14) 0.0439(7) 0.0746(10) 0.0210(8) -0.0108(11) -0.0020(7)
    Cl4 0.1133(14) 0.1214(15) 0.0795(11) -0.0006(11) -0.0345(10) -0.0287(10)
    Cl5 0.0900(10) 0.1093(13) 0.0638(9) 0.0236(9) 0.0217(8) -0.0129(9)
    Cl6 0.1784(18) 0.0426(7) 0.0734(10) 0.0264(9) 0.0176(11) 0.0112(7)
    Cl7 0.0909(10) 0.0691(8) 0.0534(7) 0.0193(7) -0.0084(7) 0.0110(6)
    Cl8 0.0727(8) 0.0537(7) 0.0641(8) 0.0115(6) -0.0026(7) -0.0138(6)
    O1 0.101(3) 0.052(2) 0.044(2) 0.0158(18) 0.0010(19) 0.0062(16)
    O2 0.056(2) 0.114(3) 0.080(3) -0.010(2) 0.011(2) -0.006(2)
    O3 0.095(3) 0.055(2) 0.046(2) 0.0059(18) -0.0172(19) 0.0064(16)
    O4 0.063(2) 0.097(3) 0.082(3) -0.016(2) -0.002(2) -0.028(2)
_geom_special_details
;
All e.s.d.'s (except the e.s.d. in the dihedral angle between two l.s. planes)
are estimated using the full covariance matrix. The cell e.s.d.'s are taken
into account individually in the estimation of e.s.d.'s in distances, angles
and torsion angles; correlations between e.s.d.'s in cell parameters are only
used when they are defined by crystal symmetry. An approximate (isotropic)
treatment of cell e.s.d.'s is used for estimating e.s.d.'s involving l.s.
planes.
;
loop_
    _geom_bond_atom_site_label_1
    _geom_bond_atom_site_label_2
    _geom_bond_site_symmetry_2
    _geom_bond_distance
    _geom_bond_publ_flag
    C1 C6 . 1.382(6) ?
    C1 C2 . 1.383(7) ?
    C1 C7 . 1.487(6) ?
    C2 C3 . 1.368(7) ?
    C2 H2 . 0.9300 ?
    C3 C4 . 1.365(6) ?
    C3 H3 . 0.9300 ?
    C4 C5 . 1.390(7) ?
    C4 Cl8 . 1.751(5) ?
    C5 C6 . 1.369(7) ?
    C5 H5 . 0.9300 ?
    C6 H6 . 0.9300 ?
    C7 O1 . 1.201(5) ?
    C7 C8 . 1.493(6) ?
    C8 C9 . 1.299(7) ?
    C8 Cl7 . 1.736(5) ?
    C9 C10 . 1.541(8) ?
    C9 Cl6 . 1.722(5) ?
    C10 O2 . 1.190(6) ?
    C10 C11 . 1.479(7) ?
    C11 C16 . 1.389(7) ?
    C11 C12 . 1.393(7) ?
    C12 C13 . 1.369(8) ?
    C12 H12 . 0.9300 ?
    C13 C14 . 1.375(7) ?
    C13 H13 . 0.9300 ?
    C14 C15 . 1.366(8) ?
    C14 Cl5 . 1.744(6) ?
    C15 C16 . 1.369(8) ?
    C15 H15 . 0.9300 ?
    C16 H16 . 0.9300 ?
    C17 C18 . 1.382(7) ?
    C17 C22 . 1.386(7) ?
    C17 C23 . 1.468(7) ?
    C18 C19 . 1.359(8) ?
    C18 H18 . 0.9300 ?
    C19 C20 . 1.372(8) ?
    C19 H19 . 0.9300 ?
    C20 C21 . 1.377(8) ?
    C20 Cl4 . 1.738(6) ?
    C21 C22 . 1.374(8) ?
    C21 H21 . 0.9300 ?
    C22 H22 . 0.9300 ?
    C23 O4 . 1.216(6) ?
    C23 C24 . 1.508(7) ?
    C24 C25 . 1.322(7) ?
    C24 Cl3 . 1.722(5) ?
    C25 C26 . 1.514(6) ?
    C25 Cl2 . 1.735(5) ?
    C26 O3 . 1.220(6) ?
    C26 C27 . 1.507(7) ?
    C27 C28 . 1.373(7) ?
    C27 C32 . 1.390(6) ?
    C28 C29 . 1.371(7) ?
    C28 H28 . 0.9300 ?
    C29 C30 . 1.348(7) ?
    C29 H29 . 0.9300 ?
    C30 C31 . 1.377(9) ?
    C30 Cl1 . 1.733(6) ?
    C31 C32 . 1.367(8) ?
    C31 H31 . 0.9300 ?
    C32 H32 . 0.9300 ?
loop_
    _geom_angle_atom_site_label_1
    _geom_angle_atom_site_label_2
    _geom_angle_atom_site_label_3
    _geom_angle_site_symmetry_1
    _geom_angle_site_symmetry_3
    _geom_angle
    _geom_angle_publ_flag
    C6 C1 C2 . . 119.1(4) ?
    C6 C1 C7 . . 116.6(4) ?
    C2 C1 C7 . . 124.3(4) ?
    C3 C2 C1 . . 121.0(4) ?
    C3 C2 H2 . . 119.5 ?
    C1 C2 H2 . . 119.5 ?
    C4 C3 C2 . . 119.0(5) ?
    C4 C3 H3 . . 120.5 ?
    C2 C3 H3 . . 120.5 ?
    C3 C4 C5 . . 121.4(4) ?
    C3 C4 Cl8 . . 120.1(4) ?
    C5 C4 Cl8 . . 118.5(4) ?
    C6 C5 C4 . . 118.8(4) ?
    C6 C5 H5 . . 120.6 ?
    C4 C5 H5 . . 120.6 ?
    C5 C6 C1 . . 120.6(4) ?
    C5 C6 H6 . . 119.7 ?
    C1 C6 H6 . . 119.7 ?
    O1 C7 C1 . . 122.0(4) ?
    O1 C7 C8 . . 117.4(4) ?
    C1 C7 C8 . . 120.6(4) ?
    C9 C8 C7 . . 120.3(4) ?
    C9 C8 Cl7 . . 120.4(4) ?
    C7 C8 Cl7 . . 119.3(4) ?
    C8 C9 C10 . . 125.1(4) ?
    C8 C9 Cl6 . . 124.1(4) ?
    C10 C9 Cl6 . . 110.7(4) ?
    O2 C10 C11 . . 123.6(5) ?
    O2 C10 C9 . . 119.5(5) ?
    C11 C10 C9 . . 116.8(4) ?
    C16 C11 C12 . . 118.9(5) ?
    C16 C11 C10 . . 122.7(5) ?
    C12 C11 C10 . . 118.4(4) ?
    C13 C12 C11 . . 121.4(5) ?
    C13 C12 H12 . . 119.3 ?
    C11 C12 H12 . . 119.3 ?
    C12 C13 C14 . . 118.0(5) ?
    C12 C13 H13 . . 121.0 ?
    C14 C13 H13 . . 121.0 ?
    C15 C14 C13 . . 122.0(5) ?
    C15 C14 Cl5 . . 119.8(4) ?
    C13 C14 Cl5 . . 118.2(4) ?
    C14 C15 C16 . . 119.9(5) ?
    C14 C15 H15 . . 120.0 ?
    C16 C15 H15 . . 120.0 ?
    C15 C16 C11 . . 119.8(5) ?
    C15 C16 H16 . . 120.1 ?
    C11 C16 H16 . . 120.1 ?
    C18 C17 C22 . . 118.0(5) ?
    C18 C17 C23 . . 119.9(5) ?
    C22 C17 C23 . . 122.1(5) ?
    C19 C18 C17 . . 121.9(5) ?
    C19 C18 H18 . . 119.1 ?
    C17 C18 H18 . . 119.1 ?
    C18 C19 C20 . . 119.2(6) ?
    C18 C19 H19 . . 120.4 ?
    C20 C19 H19 . . 120.4 ?
    C19 C20 C21 . . 120.8(5) ?
    C19 C20 Cl4 . . 120.3(5) ?
    C21 C20 Cl4 . . 118.9(5) ?
    C22 C21 C20 . . 119.3(5) ?
    C22 C21 H21 . . 120.4 ?
    C20 C21 H21 . . 120.4 ?
    C21 C22 C17 . . 120.8(5) ?
    C21 C22 H22 . . 119.6 ?
    C17 C22 H22 . . 119.6 ?
    O4 C23 C17 . . 123.4(5) ?
    O4 C23 C24 . . 117.8(5) ?
    C17 C23 C24 . . 118.6(4) ?
    C25 C24 C23 . . 127.1(4) ?
    C25 C24 Cl3 . . 121.6(4) ?
    C23 C24 Cl3 . . 111.3(3) ?
    C24 C25 C26 . . 120.1(4) ?
    C24 C25 Cl2 . . 122.5(4) ?
    C26 C25 Cl2 . . 117.1(4) ?
    O3 C26 C27 . . 121.3(4) ?
    O3 C26 C25 . . 116.9(4) ?
    C27 C26 C25 . . 121.8(4) ?
    C28 C27 C32 . . 118.8(5) ?
    C28 C27 C26 . . 124.4(4) ?
    C32 C27 C26 . . 116.6(4) ?
    C29 C28 C27 . . 120.4(4) ?
    C29 C28 H28 . . 119.8 ?
    C27 C28 H28 . . 119.8 ?
    C30 C29 C28 . . 119.9(5) ?
    C30 C29 H29 . . 120.1 ?
    C28 C29 H29 . . 120.1 ?
    C29 C30 C31 . . 121.4(5) ?
    C29 C30 Cl1 . . 119.5(5) ?
    C31 C30 Cl1 . . 119.1(4) ?
    C32 C31 C30 . . 118.8(5) ?
    C32 C31 H31 . . 120.6 ?
    C30 C31 H31 . . 120.6 ?
    C31 C32 C27 . . 120.6(5) ?
    C31 C32 H32 . . 119.7 ?
    C27 C32 H32 . . 119.7 ?
loop_
    _geom_torsion_atom_site_label_1
    _geom_torsion_atom_site_label_2
    _geom_torsion_atom_site_label_3
    _geom_torsion_atom_site_label_4
    _geom_torsion_site_symmetry_1
    _geom_torsion_site_symmetry_2
    _geom_torsion_site_symmetry_3
    _geom_torsion_site_symmetry_4
    _geom_torsion
    _geom_torsion_publ_flag
    C6 C1 C2 C3 . . . . 0.1(7) ?
    C7 C1 C2 C3 . . . . 177.8(4) ?
    C1 C2 C3 C4 . . . . 2.8(8) ?
    C2 C3 C4 C5 . . . . -3.6(7) ?
    C2 C3 C4 Cl8 . . . . 176.9(4) ?
    C3 C4 C5 C6 . . . . 1.3(7) ?
    Cl8 C4 C5 C6 . . . . -179.2(3) ?
    C4 C5 C6 C1 . . . . 1.7(7) ?
    C2 C1 C6 C5 . . . . -2.4(7) ?
    C7 C1 C6 C5 . . . . 179.8(4) ?
    C6 C1 C7 O1 . . . . 30.1(7) ?
    C2 C1 C7 O1 . . . . -147.6(5) ?
    C6 C1 C7 C8 . . . . -151.7(4) ?
    C2 C1 C7 C8 . . . . 30.5(7) ?
    O1 C7 C8 C9 . . . . 24.3(7) ?
    C1 C7 C8 C9 . . . . -153.9(5) ?
    O1 C7 C8 Cl7 . . . . -153.0(4) ?
    C1 C7 C8 Cl7 . . . . 28.8(6) ?
    C7 C8 C9 C10 . . . . 4.4(8) ?
    Cl7 C8 C9 C10 . . . . -178.3(4) ?
    C7 C8 C9 Cl6 . . . . -178.6(4) ?
    Cl7 C8 C9 Cl6 . . . . -1.3(7) ?
    C8 C9 C10 O2 . . . . 80.1(7) ?
    Cl6 C9 C10 O2 . . . . -97.3(5) ?
    C8 C9 C10 C11 . . . . -103.2(6) ?
    Cl6 C9 C10 C11 . . . . 79.5(5) ?
    O2 C10 C11 C16 . . . . -173.1(5) ?
    C9 C10 C11 C16 . . . . 10.3(6) ?
    O2 C10 C11 C12 . . . . 3.9(7) ?
    C9 C10 C11 C12 . . . . -172.7(4) ?
    C16 C11 C12 C13 . . . . 1.0(7) ?
    C10 C11 C12 C13 . . . . -176.1(5) ?
    C11 C12 C13 C14 . . . . -0.4(8) ?
    C12 C13 C14 C15 . . . . -1.2(8) ?
    C12 C13 C14 Cl5 . . . . 177.7(4) ?
    C13 C14 C15 C16 . . . . 2.2(9) ?
    Cl5 C14 C15 C16 . . . . -176.7(4) ?
    C14 C15 C16 C11 . . . . -1.5(8) ?
    C12 C11 C16 C15 . . . . 0.0(7) ?
    C10 C11 C16 C15 . . . . 177.0(5) ?
    C22 C17 C18 C19 . . . . 0.4(9) ?
    C23 C17 C18 C19 . . . . -177.5(5) ?
    C17 C18 C19 C20 . . . . 0.4(9) ?
    C18 C19 C20 C21 . . . . -1.0(9) ?
    C18 C19 C20 Cl4 . . . . 178.5(5) ?
    C19 C20 C21 C22 . . . . 0.8(9) ?
    Cl4 C20 C21 C22 . . . . -178.7(4) ?
    C20 C21 C22 C17 . . . . 0.0(8) ?
    C18 C17 C22 C21 . . . . -0.6(8) ?
    C23 C17 C22 C21 . . . . 177.3(5) ?
    C18 C17 C23 O4 . . . . 9.3(8) ?
    C22 C17 C23 O4 . . . . -168.5(5) ?
    C18 C17 C23 C24 . . . . -165.2(5) ?
    C22 C17 C23 C24 . . . . 17.0(7) ?
    O4 C23 C24 C25 . . . . 84.3(7) ?
    C17 C23 C24 C25 . . . . -100.9(6) ?
    O4 C23 C24 Cl3 . . . . -93.7(5) ?
    C17 C23 C24 Cl3 . . . . 81.1(5) ?
    C23 C24 C25 C26 . . . . 5.1(8) ?
    Cl3 C24 C25 C26 . . . . -177.1(3) ?
    C23 C24 C25 Cl2 . . . . 179.9(4) ?
    Cl3 C24 C25 Cl2 . . . . -2.3(6) ?
    C24 C25 C26 O3 . . . . 26.5(7) ?
    Cl2 C25 C26 O3 . . . . -148.6(4) ?
    C24 C25 C26 C27 . . . . -152.6(5) ?
    Cl2 C25 C26 C27 . . . . 32.3(5) ?
    O3 C26 C27 C28 . . . . -152.0(5) ?
    C25 C26 C27 C28 . . . . 27.0(7) ?
    O3 C26 C27 C32 . . . . 23.5(7) ?
    C25 C26 C27 C32 . . . . -157.5(4) ?
    C32 C27 C28 C29 . . . . -1.2(7) ?
    C26 C27 C28 C29 . . . . 174.2(4) ?
    C27 C28 C29 C30 . . . . 2.3(8) ?
    C28 C29 C30 C31 . . . . -1.7(9) ?
    C28 C29 C30 Cl1 . . . . 178.0(4) ?
    C29 C30 C31 C32 . . . . 0.1(9) ?
    Cl1 C30 C31 C32 . . . . -179.6(5) ?
    C30 C31 C32 C27 . . . . 1.0(9) ?
    C28 C27 C32 C31 . . . . -0.5(8) ?
    C26 C27 C32 C31 . . . . -176.3(5) ?
loop_
    _geom_hbond_atom_site_label_D
    _geom_hbond_atom_site_label_H
    _geom_hbond_atom_site_label_A
    _geom_hbond_site_symmetry_A
    _geom_hbond_distance_DH
    _geom_hbond_distance_HA
    _geom_hbond_distance_DA
    _geom_hbond_angle_DHA
    C2 H2 Cl7 . 0.93 2.74 3.160(5) 109
    C28 H28 Cl2 . 0.93 2.72 3.191(5) 112
    C3 H3 O1 8_544 0.93 2.55 3.290(6) 137
    C5 H5 O3 5_544 0.93 2.75 3.418(6) 129
    C6 H6 O3 5_544 0.93 2.91 3.502(6) 122
    C13 H13 O2 8_545 0.93 2.45 3.302(7) 152
    C29 H29 Cl8 5_556 0.93 2.81 3.645(5) 149
_iucr_refine_instructions_details
;
TITL rktdm2 in Aba2
CELL 0.71073  19.0647  28.6684  11.8800  90.000  90.000  90.000
ZERR   16.00   0.0023   0.0040   0.0014   0.000   0.000   0.000
LATT -5
SYMM -X, -Y, Z
SYMM 0.5+X, 0.5-Y, Z
SYMM 0.5-X, 0.5+Y, Z
EQIV $1 -x+0.5, y, z-0.5
EQIV $2 x, y-0.5, z-0.5
EQIV $3 -x+0.5, y, z+0.5
EQIV $4 x, y+0.5, z+0.5+1
SFAC C  H  Cl  O
UNIT 256 128 64 32
OMIT  -1.00  51.00
L.S. 20
ACTA
BOND $H
FMAP 2
PLAN 5
CONF
HTAB C2 Cl7
HTAB C28 Cl2
HTAB C3 O1
HTAB C13 O2
HTAB C5 O3
HTAB C6 O3
HTAB C29 Cl8
HTAB C3 O1_$1
HTAB C5 O3_$2
HTAB C6 O3_$2
HTAB C13 O2_$3
HTAB C29 Cl8_$4
WGHT  0.074100  0.000000
FVAR  0.114650
TEMP 0(2)
MOLE 1
C1     1   0.180249  0.182145  0.020244 11.000000  0.038830  0.039930 =
           0.053280  0.005250 -0.000650 -0.005270
C2     1   0.213771  0.188125 -0.081997 11.000000  0.071140  0.037520 =
           0.058830  0.008730  0.005770 -0.004550
AFIX 43
H2     2   0.225753  0.218012 -0.105595 11.000000 -1.200000
AFIX 0
C3     1   0.229576  0.150729 -0.148963 11.000000  0.062530  0.050810 =
           0.052180  0.005330  0.010300 -0.004630
AFIX 43
H3     2   0.253935  0.154887 -0.216041 11.000000 -1.200000
AFIX 0
C4     1   0.209045  0.107244 -0.115807 11.000000  0.039210  0.048400 =
           0.055670 -0.003880 -0.008510  0.007090
C5     1   0.175967  0.099970 -0.012985 11.000000  0.047770  0.038940 =
           0.060320  0.006620  0.002050 -0.001120
AFIX 43
H5     2   0.163057  0.070090  0.009372 11.000000 -1.200000
AFIX 0
C6     1   0.162748  0.137588  0.054743 11.000000  0.048350  0.053820 =
           0.045340  0.002800  0.000260  0.004230
AFIX 43
H6     2   0.141799  0.133128  0.124614 11.000000 -1.200000
AFIX 0
C7     1   0.163506  0.220718  0.099524 11.000000  0.049740  0.043270 =
           0.044180  0.004630 -0.002670  0.002530
C8     1   0.148603  0.268653  0.056530 11.000000  0.065130  0.043610 =
           0.047030  0.004270  0.002770  0.011490
C9     1   0.159991  0.304809  0.119956 11.000000  0.065980  0.043810 =
           0.065260  0.013580  0.015800  0.013730
C10    1   0.193477  0.303325  0.237926 11.000000  0.062400  0.037220 =
           0.063120 -0.003690  0.012030 -0.009110
C11    1   0.145535  0.308325  0.335108 11.000000  0.049760  0.036490 =
           0.054670 -0.005730 -0.000040 -0.002280
C12    1   0.174635  0.312573  0.442197 11.000000  0.046790  0.067640 =
           0.068800 -0.016330 -0.007660  0.000480
AFIX 43
H12    2   0.223127  0.314092  0.449874 11.000000 -1.200000
AFIX 0
C13    1   0.133339  0.314557  0.536376 11.000000  0.066180  0.075120 =
           0.054430 -0.020310 -0.012010  0.024780
AFIX 43
H13    2   0.153076  0.317204  0.607680 11.000000 -1.200000
AFIX 0
C14    1   0.061817  0.312518  0.522359 11.000000  0.070310  0.052270 =
           0.055590 -0.009050  0.005360  0.018180
C15    1   0.031642  0.309477  0.418326 11.000000  0.050840  0.081590 =
           0.060970 -0.010550  0.003630  0.001790
AFIX 43
H15    2  -0.016944  0.309215  0.411350 11.000000 -1.200000
AFIX 0
C16    1   0.073015  0.306815  0.324318 11.000000  0.056040  0.066280 =
           0.053130 -0.008050 -0.008060  0.004330
AFIX 43
H16    2   0.052640  0.304006  0.253515 11.000000 -1.200000
AFIX 0
MOLE 2
C17    1   0.130405  0.456016  0.545483 11.000000  0.054230  0.041330 =
           0.052370 -0.011780 -0.003050 -0.001950
C18    1   0.159602  0.456611  0.439035 11.000000  0.055760  0.075180 =
           0.066850 -0.012050  0.004550 -0.014730
AFIX 43
H18    2   0.207158  0.463080  0.431273 11.000000 -1.200000
AFIX 0
C19    1   0.120805  0.448016  0.345426 11.000000  0.086770  0.084550 =
           0.050620 -0.009620  0.004610 -0.006210
AFIX 43
H19    2   0.141618  0.448439  0.274633 11.000000 -1.200000
AFIX 0
C20    1   0.050557  0.438703  0.356499 11.000000  0.075520  0.061690 =
           0.058240 -0.010750 -0.008200  0.000510
C21    1   0.019528  0.437333  0.461140 11.000000  0.053110  0.068610 =
           0.081910 -0.009980 -0.001170 -0.012310
AFIX 43
H21    2  -0.027995  0.430619  0.468171 11.000000 -1.200000
AFIX 0
C22    1   0.059531  0.445990  0.555006 11.000000  0.064690  0.063380 =
           0.052520  0.003950  0.005980 -0.009200
AFIX 43
H22    2   0.038801  0.445114  0.625837 11.000000 -1.200000
AFIX 0
C23    1   0.173858  0.467432  0.643758 11.000000  0.062720  0.042480 =
           0.057440 -0.007750 -0.001470  0.003590
C24    1   0.146635  0.455317  0.759238 11.000000  0.070890  0.039220 =
           0.055270 -0.008530 -0.012180  0.003720
C25    1   0.117007  0.483879  0.832520 11.000000  0.059310  0.047580 =
           0.046830  0.012230 -0.006840 -0.004110
C26    1   0.101926  0.533972  0.800212 11.000000  0.042770  0.048230 =
           0.047490  0.008410 -0.009180 -0.004110
C27    1   0.099075  0.572358  0.886777 11.000000  0.050620  0.048920 =
           0.037830  0.005350  0.008850  0.006550
C28    1   0.134651  0.571696  0.987318 11.000000  0.053050  0.045080 =
           0.041370  0.005970  0.000920  0.009290
AFIX 43
H28    2   0.159392  0.545146  1.008460 11.000000 -1.200000
AFIX 0
C29    1   0.133938  0.609898  1.056695 11.000000  0.078730  0.052630 =
           0.043250 -0.002150 -0.002830  0.002920
AFIX 43
H29    2   0.159486  0.609651  1.123380 11.000000 -1.200000
AFIX 0
C30    1   0.096127  0.647833  1.028080 11.000000  0.099060  0.045520 =
           0.056500  0.001220  0.023800  0.013650
C31    1   0.059313  0.649707  0.928499 11.000000  0.095640  0.048150 =
           0.085880  0.006110  0.004130  0.035720
AFIX 43
H31    2   0.033500  0.676099  0.909629 11.000000 -1.200000
AFIX 0
C32    1   0.061356  0.612086  0.857806 11.000000  0.063570  0.051180 =
           0.063880  0.003610 -0.007840  0.015940
AFIX 43
H32    2   0.037301  0.613086  0.789747 11.000000 -1.200000
AFIX 0
Cl1    3   0.093369  0.695237  1.118467 11.000000  0.203530  0.065610 =
           0.104470 -0.030980  0.021160  0.022720
Cl2    3   0.087626  0.465339  0.963280 11.000000  0.107440  0.047490 =
           0.053550  0.012490  0.005080 -0.002760
Cl3    3   0.161153  0.397459  0.790489 11.000000  0.150400  0.043840 =
           0.074450 -0.001990 -0.010800  0.020980
Cl4    3  -0.000898  0.428880  0.238029 11.000000  0.113170  0.121220 =
           0.079360 -0.028690 -0.034540 -0.000660
MOLE 1
Cl5    3   0.009038  0.312870  0.642256 11.000000  0.089860  0.109120 =
           0.063730 -0.012860  0.021720  0.023550
Cl6    3   0.143008  0.361437  0.080123 11.000000  0.178350  0.042480 =
           0.073210  0.011110  0.017640  0.026480
Cl7    3   0.112495  0.275385 -0.076592 11.000000  0.090720  0.068970 =
           0.053310  0.010930 -0.008450  0.019260
Cl8    3   0.224780  0.059073 -0.202864 11.000000  0.072550  0.053620 =
           0.064010 -0.013840 -0.002610  0.011490
MOLE 2
O1     4   0.163039  0.215109  0.199733 11.000000  0.100340  0.052190 =
           0.044040  0.006190  0.000930  0.015830
O2     4   0.255475  0.300409  0.246678 11.000000  0.056130  0.113820 =
           0.080190 -0.005870  0.011240 -0.010440
O3     4   0.093067  0.542076  0.700401 11.000000  0.094720  0.054990 =
           0.045610  0.006390 -0.017210  0.005870
O4     4   0.232946  0.483149  0.636786 11.000000  0.062880  0.096840 =
           0.081940 -0.027740 -0.001750 -0.015990
HKLF 4
END
;
data_New_Global_Publ_Block
_journal_date_recd_electronic     2014-06-09
_journal_date_accepted     2014-07-02
_journal_name_full     'Acta Crystallographica, Section E'
_journal_year     2014
_journal_volume     70
_journal_issue      8
_journal_page_first     o861
_journal_page_last     o862
_journal_paper_category     QO
_journal_paper_doi     10.1107/S1600536814015463
_journal_coeditor_code     FJ2678
_publ_contact_author_name     'Tittal, Ram K.'
_publ_contact_author_address
;
Department of Chemistry, National Institute of Technology, Kurukshetra.
 Haryana-136119 (India)
;
_publ_contact_author_email     'rktittaliitd@nitkkr.ac.in'
_publ_contact_author_fax     ?
_publ_contact_author_phone     '91-01744-233542'
_publ_section_title
;
(<i>Z</i>)-2,3-Dichloro-1,4-bis(4-chlorophenyl)but-2-ene-1,4-dione
;
loop_
    _publ_author_name
    _publ_author_footnote
    _publ_author_address
    'Tittal, Ram K.'
;
Present Address: Department of Chemistry, National Institute of Technology,
Kurukshetra, Haryana 136 119, India.
;
;
Department of Chemistry, Indian Institute of Technology Delhi, Hauzkhas,
New Delhi 110 016,
India
;
    'Kumar, Satish' .
;
Department of Chemistry
St. Stephen's College
University Enclave
Delhi 110 007
India
;
    'Ram, R. N.' .
;
Department of Chemistry, Indian Institute of Technology Delhi, Hauzkhas,
New Delhi 110 016,
India
;
