# Supplementary material for: (Z)-2,3-Di­chloro-1,4-bis­(4-chloro­phen­yl)but-2-ene-1,4-dione
Source: Acta Crystallogr Sect E Struct Rep Online. 2014 Jul 11;70(Pt 8):o861–2. doi: 10.1107/S1600536814015463 (PMC4158494; doi:10.1107/S1600536814015463)
Supplement: Supplementary file 2 [file e-70-0o861-Isup2.hkl]

# 
# h,k,l, Fc-squared, Fo-squared, sigma(Fo-squared) and status flag 
# 
data_I
_shelx_title ' rktdm2 in Aba2' 
_shelx_refln_list_code          4 
_shelx_F_calc_maximum      693.98 
_exptl_crystal_F_000      3276.00 
_reflns_d_resolution_high  0.8255 
 
loop_ 
 _symmetry_equiv_pos_as_xyz 
 'x, y, z' 
 '-x, -y, z' 
 'x+1/2, -y+1/2, z' 
 '-x+1/2, y+1/2, z' 
 'x, y+1/2, z+1/2' 
 '-x, -y+1/2, z+1/2' 
 'x+1/2, -y+1, z+1/2' 
 '-x+1/2, y+1, z+1/2' 
 
_cell_length_a    19.0647 
_cell_length_b    28.6684 
_cell_length_c    11.8800 
_cell_angle_alpha  90.000 
_cell_angle_beta   90.000 
_cell_angle_gamma  90.000 
 
_shelx_F_squared_multiplier     1.000 
 
loop_ 
 _refln_index_h 
 _refln_index_k 
 _refln_index_l 
 _refln_F_squared_calc 
 _refln_F_squared_meas 
 _refln_F_squared_sigma 
 _refln_observed_status 
   0   0 -14      545.77      838.31    189.13 o 
   2   0 -14       59.39      203.80    101.74 o 
   4   0 -14     1001.43     1290.07    239.60 o 
   0   2 -14      335.73      385.21    119.63 o 
   1   2 -14       50.50      155.24     66.31 o 
   2   2 -14      394.00      446.98     82.29 o 
   3   2 -14       63.24      148.54     86.18 o 
   4   2 -14       83.15      133.44     89.37 o 
   5   2 -14      268.40      305.91    104.49 o 
   0   4 -14      372.16      678.21    145.59 o 
   1   4 -14      116.57      217.05     72.53 o 
   2   4 -14        6.91       72.72     66.18 o 
   3   4 -14      221.19      297.02     91.84 o 
   4   4 -14      197.41      386.79    109.47 o 
   0   6 -14       63.24      270.64    104.15 o 
   1   6 -14      548.22      812.58    109.79 o 
   2   6 -14       51.00      206.30     73.46 o 
   3   6 -14       33.22      150.93    100.35 o 
   0   8 -14      129.22      337.40    118.31 o 
   1   1 -13      174.60      259.36     63.94 o 
   2   1 -13      301.40      370.99     70.44 o 
   3   1 -13      113.37      112.41     56.37 o 
   4   1 -13       52.03      238.38     83.86 o 
   5   1 -13      475.16      456.76    109.12 o 
   6   1 -13      464.85      505.10    111.70 o 
   7   1 -13      267.57      376.03    105.93 o 
   8   1 -13      445.99      480.31    111.81 o 
   9   1 -13      131.44      330.49    102.42 o 
   1   3 -13      327.94      416.39     76.69 o 
   2   3 -13      419.27      451.25     74.71 o 
   3   3 -13      395.79      483.15     79.05 o 
   4   3 -13      365.65      422.34     92.32 o 
   5   3 -13      644.25      717.25    125.42 o 
   6   3 -13       38.04       71.54     77.31 o 
   7   3 -13      118.42      252.36     93.81 o 
   8   3 -13      858.99      977.46    151.61 o 
   9   3 -13      141.51      276.39     97.00 o 
   1   5 -13      109.30      284.23     73.20 o 
   2   5 -13      273.67      379.25     73.27 o 
   3   5 -13      637.52      817.15     96.19 o 
   4   5 -13      106.02      210.63     90.84 o 
   5   5 -13      338.56      436.08    109.18 o 
   6   5 -13       87.48       93.83     86.93 o 
   7   5 -13       38.93      138.29     87.58 o 
   8   5 -13      253.81      347.33    103.14 o 
   9   5 -13      523.79      553.41    119.52 o 
   1   7 -13       33.17      195.28     68.88 o 
   2   7 -13      333.19      440.52     81.34 o 
   3   7 -13      414.70      429.78     89.49 o 
   4   7 -13      198.76      284.38     93.69 o 
   5   7 -13       75.91      171.29     88.15 o 
   6   7 -13      188.39      226.33     91.86 o 
   7   7 -13        1.42       77.72     85.41 o 
   8   7 -13        9.14      146.05     86.54 o 
   1   9 -13      190.46      306.73     76.24 o 
   2   9 -13      651.21      783.61    100.82 o 
   3   9 -13      450.52      523.01    107.81 o 
   4   9 -13      180.51      308.09    112.51 o 
   5   9 -13      592.50      635.73    126.75 o 
   6   9 -13      324.63      355.92    101.13 o 
   7   9 -13      156.37      237.99     98.12 o 
   1  11 -13      275.66      485.25     88.59 o 
   2  11 -13       96.60      272.10     83.19 o 
   3  11 -13      189.37      341.73     97.44 o 
   4  11 -13       42.60      159.18    102.42 o 
   5  11 -13      567.97      552.64    140.96 o 
   6  11 -13       32.57      209.73     95.71 o 
   1  13 -13     1078.35      984.83    126.41 o 
   2  13 -13      109.11      283.57     83.00 o 
   3  13 -13       27.56      151.68     96.86 o 
   4  13 -13       56.64      183.99     96.87 o 
   0   0 -12     1597.62     1705.21    218.82 o 
   2   0 -12      215.06      231.60     75.78 o 
   4   0 -12      713.98      912.46    124.56 o 
   6   0 -12      713.19      761.00    286.48 o 
   8   0 -12     1064.67     1060.25    208.45 o 
  10   0 -12      520.85      673.38    189.28 o 
  12   0 -12      586.71      775.59    208.18 o 
   0   2 -12     4208.98     3945.37    194.85 o 
   1   2 -12      440.13      461.57     68.10 o 
   2   2 -12      123.09      229.64     56.23 o 
   3   2 -12       15.45      122.16     53.87 o 
   4   2 -12      255.33      309.37     82.35 o 
   5   2 -12      548.49      686.31    119.83 o 
   6   2 -12     2026.56     1938.62    180.34 o 
   7   2 -12      461.35      616.72    117.88 o 
   8   2 -12       34.49      176.07     86.08 o 
   9   2 -12       16.70       53.41     83.45 o 
  10   2 -12      152.80      189.36     97.67 o 
  11   2 -12       38.66      141.39     98.18 o 
  12   2 -12       51.65      169.83     95.99 o 
   0   4 -12       58.23       79.50     67.55 o 
   1   4 -12      833.44      791.56     82.96 o 
   2   4 -12       38.58      154.79     55.20 o 
   3   4 -12     1589.26     1577.55    115.18 o 
   4   4 -12      433.45      389.10     84.75 o 
   5   4 -12       68.86      191.58     77.59 o 
   6   4 -12      321.65      426.26    100.24 o 
   7   4 -12      162.96      193.60     83.29 o 
   8   4 -12      147.87      249.20     89.29 o 
   9   4 -12      169.47       95.18     87.86 o 
  10   4 -12        3.96       85.78     84.01 o 
  11   4 -12       10.28       42.29     83.95 o 
  12   4 -12      136.48      235.67    105.07 o 
   0   6 -12      201.33      303.62     95.76 o 
   1   6 -12      295.82      391.60     69.51 o 
   2   6 -12      660.59      696.06     84.72 o 
   3   6 -12       37.66      153.85     53.59 o 
   4   6 -12       39.49      145.56     67.81 o 
   5   6 -12      119.68      107.43     78.07 o 
   6   6 -12        0.64      116.91     75.97 o 
   7   6 -12      639.00      789.74    130.37 o 
   8   6 -12      196.69      258.60     89.66 o 
   9   6 -12       53.15      111.90     84.26 o 
  10   6 -12      322.83      403.87    114.12 o 
  11   6 -12      135.94      208.40    101.55 o 
  12   6 -12      131.52      146.94     97.92 o 
   0   8 -12      676.69      876.78    144.58 o 
   1   8 -12      166.70      251.54     66.64 o 
   2   8 -12      579.49      754.23     87.66 o 
   3   8 -12      328.04      346.37     71.00 o 
   4   8 -12     1285.40     1479.68    160.89 o 
   5   8 -12      518.47      670.51    119.66 o 
   6   8 -12      303.70      292.29     90.15 o 
   7   8 -12      665.00      837.59    128.78 o 
   8   8 -12      378.16      472.79    111.71 o 
   9   8 -12      175.32      255.44    104.28 o 
  10   8 -12      729.65      788.47    142.06 o 
  11   8 -12      248.50      300.26    109.39 o 
   0  10 -12      192.60      301.70    102.66 o 
   1  10 -12      360.27      466.19     80.61 o 
   2  10 -12       61.61      127.55     69.51 o 
   3  10 -12      245.69      349.55     77.41 o 
   4  10 -12      397.41      565.26    111.70 o 
   5  10 -12      803.15      931.84    136.49 o 
   6  10 -12      826.51      958.93    137.14 o 
   7  10 -12       36.66       81.94     82.63 o 
   8  10 -12       46.97      150.79     87.43 o 
   9  10 -12      274.88      363.12    104.26 o 
  10  10 -12      203.15      263.45     98.63 o 
   0  12 -12      513.25      614.33    128.52 o 
   1  12 -12     1228.87     1357.98    128.07 o 
   2  12 -12      246.35      395.82     84.77 o 
   3  12 -12       73.54      234.09     73.16 o 
   4  12 -12      291.87      381.41    116.24 o 
   5  12 -12      677.15      804.31    131.30 o 
   6  12 -12      180.43      238.83     91.34 o 
   7  12 -12      294.43      247.56     90.44 o 
   8  12 -12       63.23      174.13     84.42 o 
   9  12 -12       70.70       59.55     83.55 o 
   0  14 -12     2127.19     2106.84    216.06 o 
   1  14 -12      511.26      641.42    101.93 o 
   2  14 -12      288.98      355.34     84.88 o 
   3  14 -12      161.94      350.85     83.08 o 
   4  14 -12      902.50     1029.67    170.86 o 
   5  14 -12       81.29      271.97    109.09 o 
   6  14 -12      107.92      318.49    105.54 o 
   7  14 -12       87.60      215.90     86.58 o 
   8  14 -12      186.56      228.40     88.02 o 
   0  16 -12      236.39      294.77    124.21 o 
   1  16 -12      367.97      519.98     96.61 o 
   2  16 -12       84.75      310.55     79.89 o 
   3  16 -12      126.28      250.69     79.69 o 
   4  16 -12      262.66      364.68    126.19 o 
   5  16 -12      267.38      523.56    123.96 o 
   6  16 -12       41.87      157.45     91.24 o 
   7  16 -12       83.65      196.16     94.54 o 
   0  18 -12      570.56      597.44    154.81 o 
   1  18 -12      145.78      260.76     86.47 o 
   2  18 -12      280.17      396.15    100.38 o 
   3  18 -12      250.59      486.88     96.86 o 
   4  18 -12      714.56     1007.76    164.22 o 
   1   1 -11     1670.82     1759.09    103.99 o 
   2   1 -11      841.81      986.35     85.16 o 
   3   1 -11      299.86      516.79     67.51 o 
   4   1 -11       30.15      129.76     46.00 o 
   5   1 -11     1058.63     1059.95    113.58 o 
   6   1 -11      422.82      454.73    100.30 o 
   7   1 -11     1125.17     1163.71    141.50 o 
   8   1 -11       14.39       62.93     70.89 o 
   9   1 -11       10.72      -17.60     69.93 o 
  10   1 -11      470.18      525.86    116.81 o 
  11   1 -11      970.91     1185.13    156.08 o 
  12   1 -11      715.91      820.40    142.27 o 
  13   1 -11       45.73      121.35     88.05 o 
  14   1 -11      130.93      187.71     91.11 o 
   1   3 -11      439.80      532.39     68.13 o 
   2   3 -11      902.34     1091.08     88.78 o 
   3   3 -11     1480.65     1764.84    104.20 o 
   4   3 -11     1458.02     1450.22    105.16 o 
   5   3 -11     1791.79     1810.06    162.23 o 
   6   3 -11      271.29      380.28     90.02 o 
   7   3 -11      540.19      806.97    123.60 o 
   8   3 -11      192.74      225.22     81.09 o 
   9   3 -11      939.12      729.37    127.17 o 
  10   3 -11        5.87       86.20     79.81 o 
  11   3 -11     1038.85      853.09    139.23 o 
  12   3 -11      211.39      391.74    109.48 o 
  13   3 -11      264.38      340.27    102.54 o 
  14   3 -11      199.01      229.57     95.61 o 
   1   5 -11      385.75      491.51     65.83 o 
   2   5 -11     2086.44     2039.06    119.71 o 
   3   5 -11      446.05      511.32     73.13 o 
   4   5 -11      595.71      679.87     81.12 o 
   5   5 -11      801.98      668.40    112.07 o 
   6   5 -11     1373.64     1368.75    148.40 o 
   7   5 -11     1959.05     1800.31    167.32 o 
   8   5 -11      205.77      216.84     84.96 o 
   9   5 -11     1208.98     1178.22    152.11 o 
  10   5 -11      148.27      170.73     89.65 o 
  11   5 -11       72.63       55.94     77.16 o 
  12   5 -11      312.84      426.44    111.84 o 
  13   5 -11       34.42      109.16     83.88 o 
  14   5 -11       61.14      189.65     94.89 o 
   1   7 -11      119.45      216.67     54.16 o 
   2   7 -11       60.19      211.61     57.18 o 
   3   7 -11      443.94      484.78     69.07 o 
   4   7 -11     1352.30     1371.07    113.81 o 
   5   7 -11      744.29      861.20    127.83 o 
   6   7 -11      119.54      102.09     70.13 o 
   7   7 -11      369.48      413.52     96.37 o 
   8   7 -11      725.71      712.37    130.90 o 
   9   7 -11     1014.12      787.57    133.99 o 
  10   7 -11      425.70      392.01    107.43 o 
  11   7 -11      359.48      361.93    102.34 o 
  12   7 -11      105.28      198.95     91.77 o 
  13   7 -11      378.34      483.68    114.84 o 
  14   7 -11       72.05      153.17     92.09 o 
   1   9 -11      441.36      597.69     81.85 o 
   2   9 -11       64.02      151.47     52.21 o 
   3   9 -11       89.10      190.50     56.56 o 
   4   9 -11      173.32      299.21     65.20 o 
   5   9 -11     1645.30     1532.92    158.47 o 
   6   9 -11      128.18      221.04     80.89 o 
   7   9 -11      169.66      213.83     85.36 o 
   8   9 -11      340.04      493.91    106.30 o 
   9   9 -11     1595.25     1646.25    173.21 o 
  10   9 -11      175.63      183.47     85.69 o 
  11   9 -11      498.76      540.55    116.02 o 
  12   9 -11       43.26      120.43     86.80 o 
  13   9 -11      545.98      575.02    124.30 o 
   1  11 -11       80.19      175.68     60.75 o 
   2  11 -11       70.95      207.71     64.35 o 
   3  11 -11      924.90      957.76    102.23 o 
   4  11 -11      741.34      785.20     93.95 o 
   5  11 -11      305.24      404.31     96.35 o 
   6  11 -11      143.98      156.74     77.36 o 
   7  11 -11       23.57       88.71     63.51 o 
   8  11 -11      100.39      162.58     77.75 o 
   9  11 -11      297.51      324.72     98.49 o 
  10  11 -11      416.73      585.27    118.18 o 
  11  11 -11      166.38      299.35    104.39 o 
  12  11 -11      114.17      264.20     99.14 o 
   1  13 -11      604.46      588.50     85.83 o 
   2  13 -11      373.66      516.64     88.44 o 
   3  13 -11      769.49      941.75    114.44 o 
   4  13 -11        6.59      174.84     66.56 o 
   5  13 -11     2086.66     2357.65    187.74 o 
   6  13 -11      123.13      249.44     77.77 o 
   7  13 -11     1270.38     1159.25    146.11 o 
   8  13 -11      307.01      233.66     84.41 o 
   9  13 -11        4.01        2.86     74.10 o 
  10  13 -11      308.61      359.08    107.72 o 
  11  13 -11      128.53      261.90     99.15 o 
  12  13 -11       79.59      125.32     86.45 o 
   1  15 -11      434.14      521.97     92.52 o 
   2  15 -11      424.97      516.00     90.76 o 
   3  15 -11      313.45      475.90     85.88 o 
   4  15 -11      146.60      231.78     69.32 o 
   5  15 -11       74.26      175.42     90.22 o 
   6  15 -11      186.26      359.13     91.74 o 
   7  15 -11       29.67      166.38     85.20 o 
   8  15 -11      106.05      221.27     87.47 o 
   9  15 -11      313.75      469.96    113.52 o 
  10  15 -11      259.39      302.01    100.68 o 
  11  15 -11       35.93      219.26     99.30 o 
   1  17 -11      124.44      251.69     79.42 o 
   2  17 -11      166.18      291.53     78.35 o 
   3  17 -11       89.54      273.38     74.27 o 
   4  17 -11      193.38      261.89     74.47 o 
   5  17 -11      141.41      256.79     96.17 o 
   6  17 -11      143.14      232.51     96.28 o 
   7  17 -11      452.23      530.86    124.05 o 
   8  17 -11      235.55      309.80     96.87 o 
   9  17 -11      428.23      599.54    122.08 o 
   1  19 -11      469.26      557.12    105.40 o 
   2  19 -11     2063.57     2076.81    184.50 o 
   3  19 -11      330.49      405.62     83.77 o 
   4  19 -11      408.70      633.65     98.29 o 
   5  19 -11      109.80      354.94    105.72 o 
   6  19 -11      579.32      836.34    148.85 o 
   7  19 -11      671.67      725.90    144.76 o 
   1  21 -11       51.29      160.47     77.28 o 
   2  21 -11      398.26      609.32    111.15 o 
   3  21 -11      270.11      617.14    115.30 o 
   4  21 -11      395.53      457.19     98.09 o 
   5  21 -11       17.32      207.76    101.10 o 
   0   0 -10     4932.96     5266.34    525.54 o 
   2   0 -10     5665.52     5001.02    193.53 o 
   4   0 -10     1108.06     1187.10    118.83 o 
   6   0 -10      305.10      350.27    121.22 o 
   8   0 -10     1434.87     1580.55    220.32 o 
  10   0 -10     1085.40     1495.80    223.49 o 
  12   0 -10      151.49      162.95    119.21 o 
  14   0 -10      211.53       77.69    104.59 o 
  16   0 -10     1261.05     1411.17    238.76 o 
   0   2 -10    10195.56     9448.78    332.34 o 
   1   2 -10     1815.39     1984.61    103.24 o 
   2   2 -10     1029.86     1028.98     81.29 o 
   3   2 -10      189.08      245.69     49.91 o 
   4   2 -10     3032.43     2628.36    102.73 o 
   5   2 -10      621.70      827.14     78.62 o 
   6   2 -10      981.16      980.59    124.49 o 
   7   2 -10      214.64      224.85     75.70 o 
   8   2 -10      443.93      603.16    113.15 o 
   9   2 -10      291.07      291.92     88.88 o 
  10   2 -10      677.72      625.85    114.45 o 
  11   2 -10      355.40      352.69     98.45 o 
  12   2 -10       23.72      121.50     72.29 o 
  13   2 -10       54.83       97.87     81.02 o 
  14   2 -10       30.54       55.73     75.28 o 
  15   2 -10       14.14       92.37     81.00 o 
  16   2 -10       40.97       45.37     78.11 o 
   0   4 -10     4446.39     4033.20    181.65 o 
   1   4 -10     1318.51     1324.56     90.69 o 
   2   4 -10     1024.57     1015.69     82.27 o 
   3   4 -10     1378.11     1395.08     90.06 o 
   4   4 -10     1400.00     1490.47     92.14 o 
   5   4 -10      520.26      583.15     76.55 o 
   6   4 -10      420.29      505.51     97.02 o 
   7   4 -10     2493.51     2412.74    176.00 o 
   8   4 -10      522.99      557.60    104.42 o 
   9   4 -10      317.91      419.19    101.45 o 
  10   4 -10       91.58      205.13     81.25 o 
  11   4 -10      265.92      245.08     88.12 o 
  12   4 -10      196.87      190.05     84.65 o 
  13   4 -10      280.00      195.90     86.65 o 
  14   4 -10       61.22      139.51     81.83 o 
  15   4 -10        4.30      145.54     90.92 o 
  16   4 -10       16.08       54.11     83.84 o 
   0   6 -10     7059.94     6709.86    229.89 o 
   1   6 -10    20733.69    19381.74    266.29 o 
   2   6 -10     2289.84     2407.38    107.59 o 
   3   6 -10     2839.54     2525.45    111.75 o 
   4   6 -10       61.00      136.39     50.42 o 
   5   6 -10     1869.69     1856.81    118.73 o 
   6   6 -10       83.31      119.59     65.25 o 
   7   6 -10      119.55      121.02     70.58 o 
   8   6 -10      442.37      454.14    100.51 o 
   9   6 -10     1049.20     1159.26    140.96 o 
  10   6 -10      104.24      102.56     73.06 o 
  11   6 -10      601.02      682.88    121.06 o 
  12   6 -10       30.04       81.04     76.76 o 
  13   6 -10      148.57      123.15     80.20 o 
  14   6 -10       97.13      255.40    100.33 o 
  15   6 -10      360.48      433.26    115.54 o 
  16   6 -10       69.36      101.14     90.79 o 
   0   8 -10     6536.28     6369.71    224.55 o 
   1   8 -10     1492.94     1857.96    104.01 o 
   2   8 -10     2052.65     2040.90    113.01 o 
   3   8 -10     4405.53     4175.42    140.38 o 
   4   8 -10       60.25      118.35     51.24 o 
   5   8 -10       86.53      173.19     51.82 o 
   6   8 -10     4667.73     3909.94    194.18 o 
   7   8 -10     1155.87     1332.02    143.73 o 
   8   8 -10      159.69      127.29     75.14 o 
   9   8 -10      283.20      314.32     88.26 o 
  10   8 -10       15.11       82.02     72.77 o 
  11   8 -10      248.61      343.63    100.91 o 
  12   8 -10      525.47      637.57    121.43 o 
  13   8 -10        0.28       43.12     80.34 o 
  14   8 -10      385.68      587.33    121.95 o 
  15   8 -10        7.33       50.43     81.36 o 
   0  10 -10     2929.83     2734.51    180.86 o 
   1  10 -10       23.49       90.34     46.74 o 
   2  10 -10       13.51       49.88     44.39 o 
   3  10 -10      326.54      406.84     68.88 o 
   4  10 -10     2110.08     2237.17    126.68 o 
   5  10 -10       30.95      141.37     52.78 o 
   6  10 -10      525.15      660.83    107.74 o 
   7  10 -10      188.55      349.59     86.91 o 
   8  10 -10      993.80      886.11    127.07 o 
   9  10 -10      499.41      624.55    114.14 o 
  10  10 -10      675.09      682.54    124.75 o 
  11  10 -10      521.14      452.94    106.80 o 
  12  10 -10       70.65      200.55     87.88 o 
  13  10 -10      266.87      337.41    101.56 o 
  14  10 -10       38.10      146.84     88.72 o 
  15  10 -10      576.79      631.99    132.95 o 
   0  12 -10      171.09      246.83     84.08 o 
   1  12 -10      128.38      220.27     59.02 o 
   2  12 -10      105.49      147.95     51.56 o 
   3  12 -10       16.55       77.06     51.62 o 
   4  12 -10      356.44      375.56     68.85 o 
   5  12 -10      103.28      206.53     56.81 o 
   6  12 -10       36.77       99.72     62.75 o 
   7  12 -10      866.59     1135.18    135.05 o 
   8  12 -10       39.70      186.89     75.13 o 
   9  12 -10      579.68      604.21    114.73 o 
  10  12 -10      130.18      204.21     87.91 o 
  11  12 -10      674.46      769.00    131.33 o 
  12  12 -10       64.97      154.28     86.65 o 
  13  12 -10      868.47      756.64    134.62 o 
  14  12 -10       55.81      186.85     93.57 o 
   0  14 -10      824.35      875.20    137.11 o 
   1  14 -10     1455.99     1366.08    127.94 o 
   2  14 -10      184.72      251.21     73.99 o 
   3  14 -10       76.71      231.84     61.33 o 
   4  14 -10      628.18      637.83     82.92 o 
   5  14 -10      468.90      526.00     77.52 o 
   6  14 -10      448.88      559.16    103.32 o 
   7  14 -10      702.96      737.13    115.95 o 
   8  14 -10       43.18       86.23     76.29 o 
   9  14 -10       20.00      139.05     79.02 o 
  10  14 -10      611.12      559.12    120.14 o 
  11  14 -10      634.73      622.07    125.53 o 
  12  14 -10        8.47      165.96     88.83 o 
  13  14 -10      129.86      270.90     99.51 o 
   0  16 -10     1839.19     2087.29    237.66 o 
   1  16 -10      162.66      213.15     66.34 o 
   2  16 -10      660.31      772.89     99.61 o 
   3  16 -10      225.25      393.51     76.96 o 
   4  16 -10      285.63      411.66     77.29 o 
   5  16 -10       19.95      130.96     55.18 o 
   6  16 -10     1973.61     2109.61    178.58 o 
   7  16 -10      234.73      288.38     84.63 o 
   8  16 -10      246.23      149.22     83.59 o 
   9  16 -10        3.60       97.94     79.72 o 
  10  16 -10       82.89      240.55     93.83 o 
  11  16 -10      154.21      267.33     96.90 o 
  12  16 -10      673.89      728.04    129.17 o 
   0  18 -10     1425.06     1623.11    247.40 o 
   1  18 -10      500.61      786.02    115.89 o 
   2  18 -10      962.83     1085.33    122.82 o 
   3  18 -10     1757.35     1763.09    148.45 o 
   4  18 -10      966.17     1013.25    116.40 o 
   5  18 -10       54.58      213.90     65.54 o 
   6  18 -10      546.39      498.10    120.55 o 
   7  18 -10      571.38      642.27    115.40 o 
   8  18 -10      444.02      564.32    116.62 o 
   9  18 -10      346.84      425.28    105.32 o 
  10  18 -10      156.09      311.79     99.49 o 
  11  18 -10       21.69       91.54     84.48 o 
   0  20 -10       46.87      214.69    109.18 o 
   1  20 -10      703.64      803.79    120.53 o 
   2  20 -10       61.88      278.64     83.89 o 
   3  20 -10      845.02     1035.95    134.06 o 
   4  20 -10      238.43      299.92     74.06 o 
   5  20 -10       52.31      316.78     71.70 o 
   6  20 -10      583.40      794.46    145.02 o 
   7  20 -10      454.89      645.14    135.43 o 
   8  20 -10      219.96      347.21    118.27 o 
   9  20 -10       50.33      154.86     87.47 o 
   0  22 -10      694.13      820.76    172.84 o 
   1  22 -10       38.38      191.93     75.48 o 
   2  22 -10        6.59      201.96     78.64 o 
   3  22 -10      602.85      708.56    120.20 o 
   4  22 -10      237.75      375.14     90.43 o 
   5  22 -10      494.58      507.73    103.21 o 
   6  22 -10      323.19      341.27    108.42 o 
   7  22 -10       22.96      160.77    105.03 o 
   0  24 -10      407.72      608.33    160.98 o 
   1  24 -10       63.73      250.45     86.46 o 
   2  24 -10      516.41      627.53    115.01 o 
   3  24 -10      322.46      522.51    106.90 o 
   4  24 -10       11.79      176.87     78.70 o 
   1   1  -9     1704.75     1831.39     90.12 o 
   2   1  -9     1127.02     1246.24     78.81 o 
   3   1  -9     1242.15     1267.98     79.76 o 
   4   1  -9     2519.25     2343.67     90.96 o 
   5   1  -9      325.65      247.43     46.25 o 
   6   1  -9     1228.17     1257.48     93.50 o 
   7   1  -9     3357.03     3054.48    166.17 o 
   8   1  -9     3135.69     2680.61    172.41 o 
   9   1  -9      400.07      436.46     95.74 o 
  10   1  -9       96.46      212.60     78.99 o 
  11   1  -9      939.79     1003.35    130.47 o 
  12   1  -9       71.98       79.59     69.74 o 
  13   1  -9      674.15      756.99    119.12 o 
  14   1  -9      829.99      816.79    125.79 o 
  15   1  -9        9.35       62.27     71.01 o 
  16   1  -9      199.30      339.79     97.80 o 
  17   1  -9       19.64      120.43     91.03 o 
  18   1  -9      158.47      255.04     99.59 o 
   1   3  -9      636.57      879.95     71.17 o 
   2   3  -9     2481.02     2591.47     96.36 o 
   3   3  -9     4404.39     4229.51    119.16 o 
   4   3  -9      745.91      674.87     63.71 o 
   5   3  -9     1037.47      721.18    186.52 o 
   6   3  -9     2113.46     2324.76    110.12 o 
   7   3  -9     2410.28     2554.13    171.18 o 
   8   3  -9      932.99     1022.72    127.57 o 
   9   3  -9       32.73       70.81     64.15 o 
  10   3  -9      364.24      418.56     94.87 o 
  11   3  -9      115.04      124.66     69.61 o 
  12   3  -9     1637.11     1547.68    155.92 o 
  13   3  -9      261.24      343.09     90.14 o 
  14   3  -9       15.16       67.38     69.08 o 
  15   3  -9      773.00      826.48    131.06 o 
  16   3  -9        4.75      143.38     83.90 o 
  17   3  -9       44.55       55.48     84.53 o 
   1   5  -9     2075.36     2004.89     94.40 o 
   2   5  -9      270.82      321.71     52.42 o 
   3   5  -9     3132.77     2871.89    100.32 o 
   4   5  -9      555.27      551.77     60.35 o 
   5   5  -9     4580.20     3746.22    193.14 o 
   6   5  -9      731.71      866.74     83.02 o 
   7   5  -9      681.67      822.21    117.12 o 
   8   5  -9      393.54      294.64     83.46 o 
   9   5  -9       63.93       58.06     64.32 o 
  10   5  -9     3367.22     2834.15    168.44 o 
  11   5  -9      571.53      631.40    108.41 o 
  12   5  -9      895.92      729.46    119.07 o 
  13   5  -9      694.10      789.48    124.62 o 
  14   5  -9      212.70      184.10     83.97 o 
  15   5  -9      160.67      319.39     97.66 o 
  16   5  -9       33.13      103.71     81.81 o 
  17   5  -9       68.35      293.33    101.23 o 
   1   7  -9     5793.34     5589.73    139.18 o 
   2   7  -9     8757.26     8125.66    222.66 o 
   3   7  -9     1644.77     1683.20     91.92 o 
   4   7  -9     5500.53     5210.97    157.23 o 
   5   7  -9      678.46      819.94     82.92 o 
   6   7  -9     1424.14     1207.98    181.35 o 
   7   7  -9     3702.12     3239.58    171.66 o 
   8   7  -9      829.18      796.05    114.27 o 
   9   7  -9      318.85      339.11     82.95 o 
  10   7  -9      121.07      229.16     78.15 o 
  11   7  -9      480.54      541.76    104.51 o 
  12   7  -9      289.66      351.97     92.83 o 
  13   7  -9      293.85      406.50     97.87 o 
  14   7  -9      474.62      714.16    122.96 o 
  15   7  -9      553.97      656.66    123.24 o 
  16   7  -9       51.58      132.05     84.38 o 
  17   7  -9       35.33      155.69     92.94 o 
   1   9  -9     3382.37     3482.17    114.75 o 
   2   9  -9     7304.13     6946.11    170.78 o 
   3   9  -9     6236.35     5629.67    166.43 o 
   4   9  -9     1699.47     1889.71    114.77 o 
   5   9  -9      291.32      286.00     57.77 o 
   6   9  -9      520.84      313.75    112.40 o 
   7   9  -9     1660.13     1559.02    147.06 o 
   8   9  -9     1253.89     1102.90    131.18 o 
   9   9  -9      191.59      283.42     81.51 o 
  10   9  -9      244.12      283.26     85.75 o 
  11   9  -9      147.74      164.79     76.92 o 
  12   9  -9      114.70      282.56     86.79 o 
  13   9  -9       74.60      133.82     80.60 o 
  14   9  -9      478.87      483.72    112.44 o 
  15   9  -9      121.31      146.03     85.82 o 
  16   9  -9       54.75      176.62     91.79 o 
  17   9  -9       12.86       71.76     89.40 o 
   1  11  -9     1845.45     1745.09    105.40 o 
   2  11  -9     1542.19     1603.60    102.91 o 
   3  11  -9     1945.50     2070.98    119.09 o 
   4  11  -9     2268.43     2288.31    119.95 o 
   5  11  -9      682.40      621.42     77.90 o 
   6  11  -9      147.28      231.30     53.91 o 
   7  11  -9       58.67      168.49     74.38 o 
   8  11  -9     1846.82     1776.42    157.26 o 
   9  11  -9      676.51      730.68    115.33 o 
  10  11  -9      158.25      246.66     81.99 o 
  11  11  -9      309.78      242.87     87.68 o 
  12  11  -9      107.04      111.98     80.81 o 
  13  11  -9      590.04      691.40    122.97 o 
  14  11  -9      359.63      453.37    106.30 o 
  15  11  -9      110.99      203.85     90.69 o 
  16  11  -9      183.90      189.86     94.18 o 
   1  13  -9     6922.52     6790.12    193.07 o 
   2  13  -9      163.98      332.53     63.62 o 
   3  13  -9     2964.49     2750.05    124.22 o 
   4  13  -9     1151.31     1349.08    107.21 o 
   5  13  -9      246.08      323.61     59.91 o 
   6  13  -9      805.36      861.89     90.55 o 
   7  13  -9      576.22      712.41    112.37 o 
   8  13  -9     2040.08     2000.26    168.37 o 
   9  13  -9      750.93      816.13    124.86 o 
  10  13  -9      871.97      955.26    134.84 o 
  11  13  -9      475.11      562.59    112.16 o 
  12  13  -9      224.44      277.70     92.05 o 
  13  13  -9      176.67      334.59     99.99 o 
  14  13  -9        7.12      162.64     86.62 o 
  15  13  -9      124.98      267.09    101.38 o 
   1  15  -9     4051.45     3734.16    161.79 o 
   2  15  -9     3964.70     3821.98    163.29 o 
   3  15  -9     1385.82     1616.26    115.80 o 
   4  15  -9     2228.84     2374.24    126.30 o 
   5  15  -9      306.21      307.87     61.96 o 
   6  15  -9     1537.83     1716.54    119.15 o 
   7  15  -9       81.20      261.23     81.62 o 
   8  15  -9       57.14      127.16     71.93 o 
   9  15  -9      410.23      383.74     99.27 o 
  10  15  -9      547.64      592.67    114.93 o 
  11  15  -9      987.61      881.32    134.90 o 
  12  15  -9      525.93      640.86    120.32 o 
  13  15  -9      137.50      263.51     97.31 o 
  14  15  -9      107.12      191.98     89.00 o 
  15  15  -9      144.41      233.11     96.66 o 
   1  17  -9       52.26      280.13     69.39 o 
   2  17  -9     1319.82     1594.31    132.42 o 
   3  17  -9      729.13      821.25    100.37 o 
   4  17  -9      641.79      785.24     98.23 o 
   5  17  -9     1721.17     1698.65    123.11 o 
   6  17  -9      483.57      616.92     81.44 o 
   7  17  -9      237.21      367.90     92.44 o 
   8  17  -9      122.36      194.71     84.35 o 
   9  17  -9      105.22      160.44     79.41 o 
  10  17  -9      675.74      644.03    120.74 o 
  11  17  -9      122.59      140.80     83.13 o 
  12  17  -9       86.27      195.00     89.37 o 
  13  17  -9      143.23      204.03     93.89 o 
  14  17  -9      133.59      255.56     97.28 o 
   1  19  -9     1483.44     1713.85    156.62 o 
   2  19  -9     5017.35     4896.25    215.62 o 
   3  19  -9     1030.27      997.57    114.70 o 
   4  19  -9     1183.98     1285.08    124.31 o 
   5  19  -9       48.81      307.83     67.39 o 
   6  19  -9     1178.37     1204.15    111.44 o 
   7  19  -9      460.71      510.75    107.23 o 
   8  19  -9     1164.13     1181.79    150.18 o 
   9  19  -9      649.70      766.05    131.36 o 
  10  19  -9      202.37      294.07     95.70 o 
  11  19  -9       42.75      163.33     87.57 o 
  12  19  -9       54.60      213.72     92.62 o 
   1  21  -9      600.86      814.16    118.14 o 
   2  21  -9     2733.59     2822.57    183.30 o 
   3  21  -9      904.44     1196.77    139.39 o 
   4  21  -9        1.13      192.30     71.30 o 
   5  21  -9      747.22      781.16    105.57 o 
   6  21  -9       74.14      275.10     78.96 o 
   7  21  -9      855.05      516.08    132.01 o 
   8  21  -9       51.75       82.19     74.26 o 
   9  21  -9      247.52      305.29     97.58 o 
  10  21  -9       79.99      223.11     92.41 o 
  11  21  -9      242.83      370.47    106.44 o 
   1  23  -9      794.18      995.04    131.34 o 
   2  23  -9      841.18      950.37    127.76 o 
   3  23  -9      183.71      398.70     93.83 o 
   4  23  -9       73.83      279.34     79.13 o 
   5  23  -9       81.55      307.39     82.20 o 
   6  23  -9       17.32      156.66     77.60 o 
   7  23  -9      139.29      241.13    104.47 o 
   8  23  -9      700.49      855.30    160.99 o 
   9  23  -9       93.05      339.02    116.15 o 
   1  25  -9      158.46      348.55     90.02 o 
   2  25  -9       16.06      287.62     84.08 o 
   3  25  -9      419.36      493.67     99.76 o 
   4  25  -9      823.18     1129.84    146.66 o 
   5  25  -9      256.40      400.08     90.35 o 
   6  25  -9      157.49      322.03    126.77 o 
   1  27  -9      195.35      317.82     90.83 o 
   0   0  -8     3147.65     2926.30    185.11 o 
   2   0  -8     3851.41     3688.97    147.57 o 
   4   0  -8    21395.44    19942.15    817.44 o 
   6   0  -8     1538.35     1465.31    120.86 o 
   8   0  -8      658.64      604.39    140.40 o 
  10   0  -8     1190.57     1247.66    188.61 o 
  12   0  -8     2805.90     2582.77    234.23 o 
  14   0  -8      224.75      418.95    135.04 o 
  16   0  -8      870.80     1149.08    240.57 o 
  18   0  -8      149.54      319.39    143.25 o 
   0   2  -8     3900.74     4123.18    153.27 o 
   1   2  -8     1642.51     1666.88     77.65 o 
   2   2  -8    14424.06    14217.08    233.95 o 
   3   2  -8     4702.27     4314.77    112.30 o 
   4   2  -8     1033.27      919.65     66.67 o 
   5   2  -8     1494.91     1339.68    164.08 o 
   6   2  -8     2536.14     2392.53     99.87 o 
   7   2  -8      937.93      880.40    108.17 o 
   8   2  -8     1175.74     1362.18    130.50 o 
   9   2  -8      374.39      436.59     89.40 o 
  10   2  -8     3587.71     3379.31    172.67 o 
  11   2  -8      285.13      269.24     81.34 o 
  12   2  -8      211.44      241.40     78.43 o 
  13   2  -8        3.56       84.56     63.34 o 
  14   2  -8       45.34      123.66     73.16 o 
  15   2  -8       54.02      223.35     84.20 o 
  16   2  -8      261.72      250.04     84.42 o 
  17   2  -8      139.39      201.78     87.19 o 
  18   2  -8       22.96      172.86     90.65 o 
  19   2  -8       48.64      258.37    129.99 o 
   0   4  -8     1714.84     1789.98    109.01 o 
   1   4  -8      768.24      790.98     61.94 o 
   2   4  -8     1214.24     1293.43     75.61 o 
   3   4  -8     3156.14     3246.77     98.52 o 
   4   4  -8      583.24      645.87     58.91 o 
   5   4  -8     5385.32     3377.94    919.62 o 
   6   4  -8      889.86      993.75     79.60 o 
   7   4  -8     3940.37     3670.64    169.96 o 
   8   4  -8     1160.27     1217.57    124.78 o 
   9   4  -8      466.63      512.87     92.50 o 
  10   4  -8     2066.69     1958.22    153.14 o 
  11   4  -8     2662.80     2439.32    173.54 o 
  12   4  -8      706.27      571.47    104.45 o 
  13   4  -8      425.43      384.43     88.77 o 
  14   4  -8       31.20      127.74     72.38 o 
  15   4  -8      362.32      410.36     99.18 o 
  16   4  -8      199.11      243.07     87.62 o 
  17   4  -8      273.16      284.74     94.54 o 
  18   4  -8       73.78      166.36     90.50 o 
  19   4  -8      243.88      408.86    154.82 o 
   0   6  -8      299.31      362.23     67.26 o 
   1   6  -8     1232.96     1465.77     79.29 o 
   2   6  -8     5385.98     5100.77    137.29 o 
   3   6  -8    10115.89     9508.63    165.15 o 
   4   6  -8     3263.24     3311.68    106.44 o 
   5   6  -8     2522.69     1556.15    437.02 o 
   6   6  -8     2259.23     2221.35    104.40 o 
   7   6  -8      434.71      572.28     93.36 o 
   8   6  -8      139.74      204.99     69.69 o 
   9   6  -8     1697.58     1971.65    151.94 o 
  10   6  -8       92.21      185.81     70.90 o 
  11   6  -8      210.63      170.34     70.56 o 
  12   6  -8      162.68      228.09     78.58 o 
  13   6  -8       52.80      101.55     70.09 o 
  14   6  -8       13.32       27.06     61.92 o 
  15   6  -8       94.62       95.41     76.54 o 
  16   6  -8      180.88      221.33     85.71 o 
  17   6  -8      172.98      217.45     88.95 o 
  18   6  -8       12.74       87.84     84.53 o 
   0   8  -8     4664.87     4677.22    169.52 o 
   1   8  -8     7429.15     6506.76    139.59 o 
   2   8  -8     3835.86     3757.00    109.05 o 
   3   8  -8     9488.71     9209.90    164.85 o 
   4   8  -8     2588.47     2506.12    107.16 o 
   5   8  -8     2606.98     2511.21    106.52 o 
   6   8  -8     3616.35     3064.44    235.37 o 
   7   8  -8      496.51      523.76     76.91 o 
   8   8  -8     2550.34     2442.97    157.38 o 
   9   8  -8      500.55      347.76     85.96 o 
  10   8  -8      178.44      153.86     51.71 o 
  11   8  -8      431.57      526.13    102.11 o 
  12   8  -8      917.24     1190.09    136.79 o 
  13   8  -8      604.43      645.28    112.35 o 
  14   8  -8        4.80       75.31     69.35 o 
  15   8  -8       51.92      138.36     80.15 o 
  16   8  -8      291.76      312.13     91.75 o 
  17   8  -8      470.36      579.37    116.49 o 
  18   8  -8       54.58      149.54     91.08 o 
   0  10  -8    13160.70    11973.85    382.51 o 
   1  10  -8     1456.89     1577.04     85.47 o 
   2  10  -8     1520.06     1559.72     84.71 o 
   3  10  -8     1555.72     1737.61    104.18 o 
   4  10  -8      453.01      468.67     66.49 o 
   5  10  -8       78.68      147.00     43.61 o 
   6  10  -8     2387.69     1348.57    486.74 o 
   7  10  -8      312.33      325.53     66.85 o 
   8  10  -8      379.05      413.43     87.88 o 
   9  10  -8      183.26      288.05     78.60 o 
  10  10  -8      673.06      738.72     93.28 o 
  11  10  -8      159.94      205.54     62.31 o 
  12  10  -8      226.17      359.76     77.75 o 
  13  10  -8      477.32      493.90     88.29 o 
  14  10  -8       89.53      162.12     79.06 o 
  15  10  -8      105.29      120.53     80.72 o 
  16  10  -8       12.29       28.34     74.48 o 
  17  10  -8      143.58      281.81     98.10 o 
  18  10  -8      203.50      342.96    101.57 o 
   0  12  -8    11046.32     9768.22    249.17 o 
   1  12  -8      218.22      214.54     50.25 o 
   2  12  -8      590.25      614.58     72.73 o 
   3  12  -8      536.78      441.09     65.56 o 
   4  12  -8     2228.93     2177.34    113.11 o 
   5  12  -8     1162.22     1456.02    101.43 o 
   6  12  -8      788.12      838.06     84.37 o 
   7  12  -8     2891.16     2275.27    424.43 o 
   8  12  -8     1323.29     1292.94    135.51 o 
   9  12  -8     2035.12     2118.26    164.86 o 
  10  12  -8      323.62      411.37     94.29 o 
  11  12  -8      368.89      469.59     84.62 o 
  12  12  -8      861.41      856.10    106.87 o 
  13  12  -8      114.04      158.41     67.57 o 
  14  12  -8       31.85      125.13     66.56 o 
  15  12  -8      197.79      247.19     77.89 o 
  16  12  -8      198.84      291.17     99.29 o 
  17  12  -8      101.31      263.34     98.83 o 
   0  14  -8     4085.63     3638.86    236.67 o 
   1  14  -8     5304.76     4485.63    147.10 o 
   2  14  -8      637.79      744.34     80.88 o 
   3  14  -8     3017.26     2829.75    121.39 o 
   4  14  -8       19.55      106.19     46.06 o 
   5  14  -8     1317.92     1385.68    103.13 o 
   6  14  -8    10351.84     9172.65    216.93 o 
   7  14  -8      216.85      214.64     59.98 o 
   8  14  -8      601.50      718.96    110.97 o 
   9  14  -8      174.02      254.36     76.94 o 
  10  14  -8      798.92      686.76    112.07 o 
  11  14  -8      164.93      187.15     76.03 o 
  12  14  -8       46.31       91.97     60.49 o 
  13  14  -8        8.89       79.12     61.99 o 
  14  14  -8       47.75       64.72     64.67 o 
  15  14  -8        1.35       67.92     72.13 o 
  16  14  -8       87.19      166.26     78.32 o 
   0  16  -8     3950.16     3576.22    250.82 o 
   1  16  -8     2061.06     2029.47    131.65 o 
   2  16  -8     2488.36     2235.46    134.78 o 
   3  16  -8     2203.62     2291.80    117.34 o 
   4  16  -8     2731.36     2663.74    122.59 o 
   5  16  -8     1904.43     1916.20    120.65 o 
   6  16  -8     1048.44     1242.46    103.75 o 
   7  16  -8     1122.43     1205.05    116.89 o 
   8  16  -8      628.41      749.80    115.72 o 
   9  16  -8      600.70      709.52    116.49 o 
  10  16  -8      786.56      826.72    126.07 o 
  11  16  -8      755.39      670.19    119.12 o 
  12  16  -8      235.95      315.81     79.03 o 
  13  16  -8       60.44      135.63     66.10 o 
  14  16  -8       70.52      134.05     71.65 o 
  15  16  -8       75.51      191.65     81.78 o 
   0  18  -8     3695.63     3617.31    251.39 o 
   1  18  -8     1425.19     1526.91    142.91 o 
   2  18  -8      913.42     1240.02    116.60 o 
   3  18  -8     1418.97     1455.80    123.42 o 
   4  18  -8     1801.36     1947.36    124.70 o 
   5  18  -8      713.04      816.56     88.54 o 
   6  18  -8      565.98      647.25     83.01 o 
   7  18  -8      499.23      617.58     91.94 o 
   8  18  -8      642.98      606.21    108.79 o 
   9  18  -8       70.37      192.81     76.83 o 
  10  18  -8      308.04      390.90     97.43 o 
  11  18  -8      136.80      237.40     85.25 o 
  12  18  -8      117.85      165.47     80.22 o 
  13  18  -8       52.00      152.76     73.23 o 
  14  18  -8      197.88      267.65     82.44 o 
  15  18  -8       10.08      104.71     72.48 o 
   0  20  -8      414.72      792.70    162.78 o 
   1  20  -8      908.32     1082.49    127.82 o 
   2  20  -8      237.66      473.60     89.48 o 
   3  20  -8      527.78      649.52    101.34 o 
   4  20  -8      280.77      408.97     74.85 o 
   5  20  -8     1101.61     1422.48    127.65 o 
   6  20  -8      752.43      802.03    100.12 o 
   7  20  -8       74.66      208.60     68.78 o 
   8  20  -8       65.72      190.18     79.67 o 
   9  20  -8      334.02      410.67    101.19 o 
  10  20  -8      113.01      191.81     85.64 o 
  11  20  -8      749.46      749.93    128.16 o 
  12  20  -8       73.23      285.23     93.22 o 
  13  20  -8       38.21      174.05     92.29 o 
   0  22  -8     3908.31     3419.62    262.67 o 
   1  22  -8      130.61      309.03     81.09 o 
   2  22  -8      725.49     1010.29    129.19 o 
   3  22  -8     1495.26     1713.36    162.68 o 
   4  22  -8      734.61      977.01    125.56 o 
   5  22  -8      606.79      601.87    102.93 o 
   6  22  -8       82.78      234.21     68.90 o 
   7  22  -8      120.03      198.33     85.36 o 
   8  22  -8       56.69      193.53     83.87 o 
   9  22  -8      166.84      334.27     92.14 o 
  10  22  -8      127.03      318.56     97.34 o 
  11  22  -8       65.97      227.38     89.43 o 
  12  22  -8       64.96      241.82     94.55 o 
   0  24  -8     2410.63     2051.65    255.68 o 
   1  24  -8       46.59      109.86     65.34 o 
   2  24  -8      399.27      473.74     98.55 o 
   3  24  -8      262.02      423.90     90.16 o 
   4  24  -8      142.67      247.43     76.79 o 
   5  24  -8      439.03      713.76    113.22 o 
   6  24  -8      361.34      438.37     98.46 o 
   7  24  -8       61.32      131.02    123.28 o 
   8  24  -8      285.52      362.91    114.46 o 
   9  24  -8      107.21      223.93     95.26 o 
  10  24  -8      421.56      474.50    108.85 o 
   0  26  -8      472.23      629.87    174.37 o 
   1  26  -8      547.54      605.36    111.81 o 
   2  26  -8      310.73      477.73    102.07 o 
   3  26  -8       96.65      315.98     87.13 o 
   4  26  -8      349.85      400.77     95.29 o 
   5  26  -8      721.05      954.84    131.01 o 
   6  26  -8      514.18      583.15    113.85 o 
   7  26  -8      419.74      710.39    187.66 o 
   8  26  -8      370.26      414.16    168.78 o 
   0  28  -8       36.88      251.38    128.99 o 
   1  28  -8      302.55      444.61    105.72 o 
   2  28  -8       98.42      198.06     74.05 o 
   3  28  -8      107.22      282.92     88.02 o 
   4  28  -8      589.52      759.11    126.65 o 
   1   1  -7    14473.87    14556.02    213.84 o 
   2   1  -7    28080.47    28382.17    315.41 o 
   3   1  -7      174.58      163.75     27.75 o 
   4   1  -7      159.24      138.99     24.19 o 
   5   1  -7     3520.68     3642.69     89.17 o 
   6   1  -7     3229.56     3292.26     93.25 o 
   7   1  -7     6146.08     5693.61    149.36 o 
   8   1  -7      327.05      330.35     57.89 o 
   9   1  -7      166.88      176.56     48.86 o 
  10   1  -7     1151.83     1193.47    138.85 o 
  11   1  -7     1884.28     1825.78    142.84 o 
  12   1  -7        8.21        7.65     40.75 o 
  13   1  -7       11.51       54.75     48.03 o 
  14   1  -7      357.88      445.31     82.48 o 
  15   1  -7      481.91      527.63    102.07 o 
  16   1  -7       95.89      106.52     70.38 o 
  17   1  -7      220.26      270.06     86.87 o 
  18   1  -7       21.73       23.13    112.70 o 
  19   1  -7       10.72      -19.89    158.61 o 
  20   1  -7      225.92      161.55    134.00 o 
   1   3  -7     6535.67     6930.23    129.21 o 
   2   3  -7     6473.76     6485.72    125.76 o 
   3   3  -7     1549.74     1706.60     69.95 o 
   4   3  -7      997.89      778.65     73.46 o 
   5   3  -7     5856.78     5793.62    113.61 o 
   6   3  -7     3261.40     2983.15     91.63 o 
   7   3  -7     2048.55     2157.52     83.25 o 
   8   3  -7     3014.71     2733.60    120.59 o 
   9   3  -7     2416.70     2535.01    119.52 o 
  10   3  -7      111.12      139.82     50.29 o 
  11   3  -7     1044.91      811.80    259.61 o 
  12   3  -7     1516.57     1327.66    110.83 o 
  13   3  -7      277.20      275.65     67.96 o 
  14   3  -7      500.67      630.56     91.61 o 
  15   3  -7      597.15      655.21     95.42 o 
  16   3  -7      226.50      257.56     69.76 o 
  17   3  -7       89.99      155.19     65.54 o 
  18   3  -7       41.11       87.36    112.63 o 
  19   3  -7        2.06        0.38    126.36 o 
  20   3  -7      240.73      268.18    136.75 o 
   1   5  -7     2308.34     2655.46     83.24 o 
   2   5  -7     2396.20     2686.33     84.31 o 
   3   5  -7     7166.45     7402.86    134.60 o 
   4   5  -7      232.63      277.42     42.70 o 
   5   5  -7     4853.62     4474.33    259.54 o 
   6   5  -7     2336.38     2267.17     93.45 o 
   7   5  -7     2767.65     2738.81     91.32 o 
   8   5  -7     6050.07     5435.38    165.15 o 
   9   5  -7     3903.10     3217.44    219.43 o 
  10   5  -7     2119.82     1530.04    448.48 o 
  11   5  -7      336.10      371.79     69.66 o 
  12   5  -7      144.71      117.76     55.85 o 
  13   5  -7     1162.30     1279.22    114.71 o 
  14   5  -7      113.98      140.93     62.20 o 
  15   5  -7      534.39      516.19     88.49 o 
  16   5  -7      652.67      643.50     97.38 o 
  17   5  -7      309.37      488.56     90.58 o 
  18   5  -7       85.37      217.97     90.69 o 
  19   5  -7      101.12      247.92     92.76 o 
   1   7  -7     1091.72     1185.13     67.50 o 
   2   7  -7      770.70      830.85     60.17 o 
   3   7  -7     8032.62     7899.30    141.21 o 
   4   7  -7     1426.84     1377.67     72.51 o 
   5   7  -7      855.57      669.50    178.30 o 
   6   7  -7     2112.21     2085.26     95.03 o 
   7   7  -7     1993.51     2057.94     96.84 o 
   8   7  -7     3801.42     2576.85    775.10 o 
   9   7  -7      328.04      413.22     70.80 o 
  10   7  -7     2004.05     1964.04    121.58 o 
  11   7  -7     4064.20     3606.00    151.91 o 
  12   7  -7       15.23       67.65     53.44 o 
  13   7  -7      813.86      921.30    102.19 o 
  14   7  -7      209.94      252.62     69.32 o 
  15   7  -7      906.55     1021.81    114.22 o 
  16   7  -7      553.38      656.94     98.43 o 
  17   7  -7       76.25      187.25     73.20 o 
  18   7  -7      108.26      203.58     95.00 o 
  19   7  -7      223.60      225.88     85.95 o 
   1   9  -7     1191.42     1423.79     73.11 o 
   2   9  -7     3293.86     3311.09     96.42 o 
   3   9  -7    13190.61    13663.14    198.09 o 
   4   9  -7     1943.60     2033.62     95.85 o 
   5   9  -7     1596.98     1543.20     89.74 o 
   6   9  -7      803.64      747.29     70.34 o 
   7   9  -7      512.05      551.64     64.88 o 
   8   9  -7     2064.33     2230.30    142.71 o 
   9   9  -7     1356.00     1359.36    129.08 o 
  10   9  -7     1420.45     1383.82    112.54 o 
  11   9  -7      807.08      993.19    105.08 o 
  12   9  -7       41.05      136.30     59.12 o 
  13   9  -7       41.22       71.18     56.96 o 
  14   9  -7       65.35      153.54     61.28 o 
  15   9  -7      559.47      661.90     98.46 o 
  16   9  -7      267.88      383.79     80.77 o 
  17   9  -7      111.22      148.38     64.70 o 
  18   9  -7       99.23      163.17     82.71 o 
  19   9  -7      111.73      184.68     89.88 o 
   1  11  -7      271.33      382.73     48.18 o 
   2  11  -7      164.50      126.03     37.45 o 
   3  11  -7      804.22      797.59     75.61 o 
   4  11  -7      244.72      278.78     51.35 o 
   5  11  -7    10998.40     9882.77    200.13 o 
   6  11  -7      287.54      245.42     60.20 o 
   7  11  -7      171.28      154.22     45.96 o 
   8  11  -7     2625.20     2442.72    155.75 o 
   9  11  -7     1087.15     1143.40    124.55 o 
  10  11  -7     1768.63     1808.18    148.46 o 
  11  11  -7     1271.33     1294.81    115.53 o 
  12  11  -7      317.42      350.23     76.61 o 
  13  11  -7     1648.43     1779.56    137.17 o 
  14  11  -7       41.57       77.80     59.35 o 
  15  11  -7       33.95      125.85     63.84 o 
  16  11  -7      190.58      311.03     74.93 o 
  17  11  -7       12.13      116.12     63.56 o 
  18  11  -7      163.35      131.75     79.85 o 
   1  13  -7     6087.51     6031.82    160.18 o 
   2  13  -7     5864.26     5381.19    151.47 o 
   3  13  -7     2250.67     2397.26    105.85 o 
   4  13  -7     1558.22     1592.46    100.36 o 
   5  13  -7     7729.31     6456.50    168.75 o 
   6  13  -7     2259.03     2422.08    108.17 o 
   7  13  -7     4692.58     2823.41    742.37 o 
   8  13  -7      905.17      960.18    116.79 o 
   9  13  -7      540.49      498.12     93.17 o 
  10  13  -7      621.81      680.23    108.67 o 
  11  13  -7      739.37      793.26    115.87 o 
  12  13  -7      164.36      220.62     68.46 o 
  13  13  -7      493.55      369.27     78.81 o 
  14  13  -7       16.58       87.98     66.18 o 
  15  13  -7      575.25      493.20     83.97 o 
  16  13  -7      193.94      334.58     78.62 o 
  17  13  -7      192.24      328.75     78.79 o 
  18  13  -7       61.08       52.44     71.68 o 
   1  15  -7      568.76      612.80     70.00 o 
   2  15  -7      693.21      722.11     76.79 o 
   3  15  -7     7619.25     6588.57    173.97 o 
   4  15  -7     1608.34     1571.24    104.56 o 
   5  15  -7     1363.37     1340.82     99.22 o 
   6  15  -7     2121.56     2208.31    118.83 o 
   7  15  -7     4336.88     3990.83    142.01 o 
   8  15  -7     1654.83     1939.38    153.80 o 
   9  15  -7      593.43      669.33    107.96 o 
  10  15  -7      484.73      624.72    108.81 o 
  11  15  -7       90.50      155.71     72.41 o 
  12  15  -7      603.23      567.83     88.44 o 
  13  15  -7       45.72      128.58     59.68 o 
  14  15  -7      143.58      218.05     71.33 o 
  15  15  -7     1293.49     1438.83    129.24 o 
  16  15  -7      154.84      267.65     72.31 o 
  17  15  -7      121.53      225.56     74.62 o 
   1  17  -7     2680.77     2207.63    136.26 o 
   2  17  -7      314.99      421.21     64.94 o 
   3  17  -7     1218.21     1381.97    102.12 o 
   4  17  -7       44.08      193.62     50.24 o 
   5  17  -7      800.76      883.98     88.98 o 
   6  17  -7      682.64      709.65     81.49 o 
   7  17  -7     1956.17     2082.82    121.04 o 
   8  17  -7       67.58       97.65     68.68 o 
   9  17  -7      577.87      512.83     98.86 o 
  10  17  -7      995.04      987.05    125.50 o 
  11  17  -7      599.11      814.16    118.44 o 
  12  17  -7      574.50      607.00    111.42 o 
  13  17  -7      282.89      334.12     79.27 o 
  14  17  -7      195.38      280.78     79.51 o 
  15  17  -7      123.11      253.38     82.43 o 
  16  17  -7      319.30      377.55     94.19 o 
   1  19  -7     1218.18     1351.19    131.37 o 
   2  19  -7       41.47      172.12     60.12 o 
   3  19  -7      539.79      639.26     78.43 o 
   4  19  -7       87.39      118.00     48.87 o 
   5  19  -7      333.35      421.93     67.94 o 
   6  19  -7      463.37      478.73     74.08 o 
   7  19  -7       34.05       90.87     49.08 o 
   8  19  -7      207.58      339.89     87.54 o 
   9  19  -7      162.06      267.35     82.27 o 
  10  19  -7      875.50      961.31    132.27 o 
  11  19  -7        5.60      140.28     75.61 o 
  12  19  -7      186.29      243.73     85.40 o 
  13  19  -7      198.10      302.32     92.44 o 
  14  19  -7       50.03       69.71     62.54 o 
  15  19  -7       30.30       86.32     80.96 o 
   1  21  -7      355.91      577.57     92.84 o 
   2  21  -7      692.26      810.05    109.54 o 
   3  21  -7      535.77      713.06    103.78 o 
   4  21  -7     1503.15     1576.00    146.29 o 
   5  21  -7      151.94      265.91     59.75 o 
   6  21  -7      591.84      735.64     86.78 o 
   7  21  -7      838.73      884.52     96.88 o 
   8  21  -7      155.42      318.37     88.40 o 
   9  21  -7      415.29      400.30     98.11 o 
  10  21  -7      157.73      245.03     84.15 o 
  11  21  -7       24.66      133.29     75.28 o 
  12  21  -7      204.01      349.92    103.45 o 
  13  21  -7      335.14      440.19    107.85 o 
  14  21  -7       58.09       98.58     81.59 o 
   1  23  -7       56.92      147.55     59.86 o 
   2  23  -7     2627.74     2511.77    183.07 o 
   3  23  -7       13.02      193.26     69.52 o 
   4  23  -7      192.20      322.52     80.88 o 
   5  23  -7      702.97      787.75    115.39 o 
   6  23  -7      339.73      439.46     97.65 o 
   7  23  -7      345.57      470.10     77.29 o 
   8  23  -7      315.76      269.98     89.98 o 
   9  23  -7      419.44      383.51     96.50 o 
  10  23  -7      805.03      936.30    136.57 o 
  11  23  -7       45.31      128.26     83.45 o 
  12  23  -7      171.47      302.76    123.23 o 
  13  23  -7      188.62      340.46    125.99 o 
   1  25  -7     1391.26     1225.20    142.52 o 
   2  25  -7      473.02      637.89    107.20 o 
   3  25  -7      488.65      726.86    113.34 o 
   4  25  -7      404.91      596.44    101.71 o 
   5  25  -7      222.07      503.41    103.51 o 
   6  25  -7      110.48      203.89     80.14 o 
   7  25  -7     1525.91     1663.62    165.32 o 
   8  25  -7       12.04        3.54     86.46 o 
   9  25  -7      419.98      562.03    114.02 o 
  10  25  -7       86.89      195.63     86.50 o 
  11  25  -7      220.29      373.09    123.13 o 
   1  27  -7      315.23      501.02    103.18 o 
   2  27  -7      952.20     1086.11    143.19 o 
   3  27  -7       70.16      243.15     76.64 o 
   4  27  -7      809.82      913.29    131.36 o 
   5  27  -7       48.40      239.08     84.66 o 
   6  27  -7      272.22      376.96    102.14 o 
   7  27  -7      472.03      506.40    107.53 o 
   8  27  -7      858.95      920.30    214.70 o 
   9  27  -7      536.44      492.86    165.66 o 
   1  29  -7      713.25      924.51    136.28 o 
   2  29  -7       49.15      203.25     80.53 o 
   3  29  -7     1132.29     1126.02    148.10 o 
   4  29  -7     1059.59      894.00    133.30 o 
   5  29  -7      128.18      300.43     91.35 o 
   0   0  -6    36774.37    37393.18    538.44 o 
   2   0  -6     1460.01     1387.28     80.81 o 
   4   0  -6     2475.53     2351.01    125.91 o 
   6   0  -6     3327.20     3936.41    120.37 o 
   8   0  -6     3120.90     3042.03    187.91 o 
  10   0  -6     1291.07     1135.41    137.35 o 
  12   0  -6     4776.74     4693.00    204.88 o 
  14   0  -6       69.23       76.45     65.04 o 
  16   0  -6     1555.31     1432.65    158.15 o 
  18   0  -6      318.03      363.31    105.66 o 
  20   0  -6      636.83      659.62    137.63 o 
   0   2  -6    23283.56    26090.07    320.10 o 
   1   2  -6    13873.86    14583.32    170.02 o 
   2   2  -6    28222.24    30156.60    441.28 o 
   3   2  -6     1361.66     1530.27     47.66 o 
   4   2  -6     8391.62     7270.82    447.24 o 
   5   2  -6    10625.96    11406.37    156.25 o 
   6   2  -6     7268.39     6946.66    149.12 o 
   7   2  -6     2637.07     2750.43     74.30 o 
   8   2  -6     1113.03     1087.70     60.24 o 
   9   2  -6      836.24      806.65     75.18 o 
  10   2  -6     1874.55     1631.09    218.62 o 
  11   2  -6      933.56      682.91    117.78 o 
  12   2  -6     1467.04     1256.12     91.59 o 
  13   2  -6     2798.34     2670.41    116.29 o 
  14   2  -6     2737.00     2550.13    111.02 o 
  15   2  -6      754.34      677.35     77.55 o 
  16   2  -6      687.08      808.89     84.40 o 
  17   2  -6      127.02      147.94     53.58 o 
  18   2  -6      132.82      245.85     72.13 o 
  19   2  -6       27.80      141.76     66.58 o 
  20   2  -6      188.39      258.89     78.17 o 
   0   4  -6     7289.14     7704.55    177.68 o 
   1   4  -6      853.37      683.62     49.47 o 
   2   4  -6       89.52      124.47     29.48 o 
   3   4  -6    15390.04    16111.98    180.32 o 
   4   4  -6       10.44       45.36     18.94 o 
   5   4  -6      611.29      563.48     42.27 o 
   6   4  -6     9521.16     9378.64    132.50 o 
   7   4  -6     4131.29     4582.56     96.03 o 
   8   4  -6      261.27      227.86     30.18 o 
   9   4  -6     3036.32     2693.84    185.01 o 
  10   4  -6     1781.75     1969.75     98.42 o 
  11   4  -6     2095.08     2160.83    103.44 o 
  12   4  -6        4.69        9.50     32.51 o 
  13   4  -6     1149.91     1268.35     91.41 o 
  14   4  -6      270.05      324.12     59.73 o 
  15   4  -6     2377.34     2061.81    113.87 o 
  16   4  -6      154.42      208.90     53.45 o 
  17   4  -6      104.35      197.71     56.44 o 
  18   4  -6       82.49      167.41     65.19 o 
  19   4  -6      860.98      852.32    112.94 o 
  20   4  -6        6.43       88.05     80.72 o 
   0   6  -6     7944.72     8379.67    188.24 o 
   1   6  -6     2666.78     2604.81     77.55 o 
   2   6  -6    14489.52    14463.70    173.59 o 
   3   6  -6     2044.48     2051.55     69.77 o 
   4   6  -6      612.14      573.71     48.33 o 
   5   6  -6      318.43      381.49     37.84 o 
   6   6  -6      428.11      440.15     45.00 o 
   7   6  -6      847.23      955.91     60.47 o 
   8   6  -6     3260.14     3315.48     87.05 o 
   9   6  -6     1894.24     1685.36     94.33 o 
  10   6  -6     4770.63     4418.77    134.77 o 
  11   6  -6      395.81      475.69     62.51 o 
  12   6  -6      967.80      912.85    115.71 o 
  13   6  -6     4674.87     3636.21    201.77 o 
  14   6  -6      222.48      346.01     61.66 o 
  15   6  -6      544.27      671.78     79.85 o 
  16   6  -6      107.39      239.41     57.59 o 
  17   6  -6      119.76      161.62     56.05 o 
  18   6  -6      165.50      234.35     84.72 o 
  19   6  -6      219.50      309.76     97.17 o 
  20   6  -6      270.02      350.36    102.48 o 
   0   8  -6     9479.86     9477.81    205.06 o 
   1   8  -6      440.14      448.63     44.19 o 
   2   8  -6      368.44      436.72     32.91 o 
   3   8  -6     1257.48     1209.10     52.08 o 
   4   8  -6    10936.49    11242.91    140.13 o 
   5   8  -6     2989.54     2392.90    388.07 o 
   6   8  -6      729.39      652.68     54.06 o 
   7   8  -6     1111.82     1165.82     64.49 o 
   8   8  -6      983.57     1038.26     64.64 o 
   9   8  -6      992.12     1032.74     79.42 o 
  10   8  -6     1412.57     1409.96     93.97 o 
  11   8  -6      567.56      669.31     69.73 o 
  12   8  -6      396.73      424.76     61.23 o 
  13   8  -6     1877.95     1754.33    189.46 o 
  14   8  -6      852.64      833.59     83.68 o 
  15   8  -6     1632.73     1913.90    127.72 o 
  16   8  -6      724.05      766.48     95.92 o 
  17   8  -6       88.67      156.04     63.56 o 
  18   8  -6      144.22      253.28     87.73 o 
  19   8  -6      100.96      193.34     87.76 o 
  20   8  -6       89.49      180.79     89.65 o 
   0  10  -6     6766.65     6911.97    136.79 o 
   1  10  -6    10858.28    11057.81    138.65 o 
   2  10  -6     5904.85     6203.68    127.95 o 
   3  10  -6     5923.08     5964.65    139.18 o 
   4  10  -6     5958.08     5872.72    122.01 o 
   5  10  -6     1562.85     1695.28     87.68 o 
   6  10  -6     7038.08     6675.95    175.15 o 
   7  10  -6     1910.79     2145.25     95.74 o 
   8  10  -6      576.12      811.06     72.22 o 
   9  10  -6      769.70      730.74     99.96 o 
  10  10  -6     1032.28      948.32     95.73 o 
  11  10  -6     1101.31     1006.88     91.05 o 
  12  10  -6     2099.99     2309.68    124.75 o 
  13  10  -6      349.44      411.21     70.75 o 
  14  10  -6      792.18      787.47     90.97 o 
  15  10  -6      357.40      398.63     74.47 o 
  16  10  -6      184.16      188.01     62.32 o 
  17  10  -6        8.62       66.29     56.31 o 
  18  10  -6      131.00      194.57     83.78 o 
  19  10  -6       10.44      127.79     80.34 o 
   0  12  -6     3969.62     4235.39    167.36 o 
   1  12  -6    17976.45    18280.01    283.68 o 
   2  12  -6     2871.79     2731.74     80.65 o 
   3  12  -6     6582.46     6791.10    159.23 o 
   4  12  -6     3541.13     3482.25    118.15 o 
   5  12  -6     1253.33     1429.80     91.76 o 
   6  12  -6     1565.40     1377.88    200.11 o 
   7  12  -6     8333.99     7556.83    343.28 o 
   8  12  -6       64.95      177.57     48.44 o 
   9  12  -6     2087.16     2336.11    143.16 o 
  10  12  -6     2983.35     2806.36    137.20 o 
  11  12  -6     1447.11     1360.48    105.11 o 
  12  12  -6      649.05      654.13     82.66 o 
  13  12  -6     1685.51     1666.76    121.71 o 
  14  12  -6       68.04      171.84     58.23 o 
  15  12  -6     1063.75     1102.72    109.18 o 
  16  12  -6      380.24      489.16     82.07 o 
  17  12  -6       21.95      147.21     60.26 o 
  18  12  -6      114.70      237.35     84.56 o 
  19  12  -6      245.67      316.34    106.64 o 
   0  14  -6    24595.41    23837.44    815.04 o 
   1  14  -6     4041.50     3729.98    119.50 o 
   2  14  -6     3243.27     3058.32    112.42 o 
   3  14  -6     2045.73     2102.99     86.15 o 
   4  14  -6     3145.67     3010.59    100.56 o 
   5  14  -6     3014.67     2977.20    114.65 o 
   6  14  -6     1922.17     2087.53    102.69 o 
   7  14  -6     2721.42     1858.91    367.96 o 
   8  14  -6      759.74      882.79     81.01 o 
   9  14  -6      151.04      167.63     66.17 o 
  10  14  -6      715.10      763.91     96.53 o 
  11  14  -6      739.03      636.48     92.64 o 
  12  14  -6     6163.36     5565.22    181.07 o 
  13  14  -6      455.89      587.44     85.64 o 
  14  14  -6      308.17      291.76     69.99 o 
  15  14  -6      131.26      197.83     63.37 o 
  16  14  -6      460.19      501.96     85.16 o 
  17  14  -6       19.44      122.38     76.27 o 
  18  14  -6      234.59      225.92     95.45 o 
   0  16  -6      510.03      459.77     83.08 o 
   1  16  -6      520.13      466.10     67.61 o 
   2  16  -6     1823.37     1864.21    106.76 o 
   3  16  -6     3547.64     3572.77    126.94 o 
   4  16  -6     6413.91     5675.84    178.97 o 
   5  16  -6      385.01      358.24     61.58 o 
   6  16  -6       40.19       44.64     39.14 o 
   7  16  -6      145.58      160.20     49.93 o 
   8  16  -6     1969.45     1326.00    378.16 o 
   9  16  -6     1091.72     1143.28    127.62 o 
  10  16  -6      178.84      171.66     63.32 o 
  11  16  -6       96.73      118.97     61.45 o 
  12  16  -6      390.04      433.38     85.51 o 
  13  16  -6      280.47      441.44     76.65 o 
  14  16  -6      561.04      541.86     84.15 o 
  15  16  -6       42.41      113.47     58.02 o 
  16  16  -6      300.75      409.32     89.83 o 
  17  16  -6      375.36      490.89    109.35 o 
  18  16  -6       33.67      199.47     97.69 o 
   0  18  -6     1597.43     1535.63    184.32 o 
   1  18  -6     3818.94     3410.89    159.45 o 
   2  18  -6     4004.39     3689.24    144.35 o 
   3  18  -6      752.45      687.74     76.49 o 
   4  18  -6     1594.01     1695.56    108.27 o 
   5  18  -6      309.81      402.15     64.88 o 
   6  18  -6      614.53      780.40     82.52 o 
   7  18  -6       57.06      125.91     49.21 o 
   8  18  -6      536.23      697.61     81.59 o 
   9  18  -6      253.82      283.80     78.14 o 
  10  18  -6      620.30      834.13    106.34 o 
  11  18  -6      745.58      844.41    109.02 o 
  12  18  -6      338.31      492.51     88.80 o 
  13  18  -6       37.63       54.90     59.90 o 
  14  18  -6        9.49      134.52     60.73 o 
  15  18  -6      428.94      398.24     87.96 o 
  16  18  -6      113.85      141.15     67.39 o 
  17  18  -6       70.72      128.86     94.13 o 
   0  20  -6      412.65      620.01    134.83 o 
   1  20  -6      860.63      912.45    111.40 o 
   2  20  -6      569.63      660.16     94.92 o 
   3  20  -6      628.88      580.61     80.03 o 
   4  20  -6       28.80      115.59     51.02 o 
   5  20  -6     2316.87     2391.20    122.01 o 
   6  20  -6     1662.03     1706.30    115.73 o 
   7  20  -6       90.06      143.81     53.72 o 
   8  20  -6      811.80      813.98     90.09 o 
   9  20  -6      937.93      953.69    125.37 o 
  10  20  -6      515.05      558.65    103.02 o 
  11  20  -6      188.48      217.51     73.65 o 
  12  20  -6      379.48      493.42     90.99 o 
  13  20  -6      685.87      601.40    115.66 o 
  14  20  -6       67.42      165.94     71.97 o 
  15  20  -6       93.94      139.33     71.28 o 
  16  20  -6      133.08      248.91     83.34 o 
   0  22  -6     1964.28     1921.53    219.15 o 
   1  22  -6      972.77     1133.15    127.47 o 
   2  22  -6      734.42      942.94    117.71 o 
   3  22  -6     2039.54     2014.24    158.78 o 
   4  22  -6     3071.53     2787.46    139.13 o 
   5  22  -6     1515.13     1595.69    128.22 o 
   6  22  -6      194.13      368.28     75.17 o 
   7  22  -6     1216.17     1519.24    115.53 o 
   8  22  -6      341.78      438.58     73.19 o 
   9  22  -6      738.82      935.94    128.40 o 
  10  22  -6      910.97     1151.20    138.11 o 
  11  22  -6       38.97      121.74     65.65 o 
  12  22  -6      151.82      256.01     94.00 o 
  13  22  -6      437.41      491.69    115.30 o 
  14  22  -6        2.58       61.98    118.30 o 
  15  22  -6       17.19      115.45     74.98 o 
   0  24  -6      736.94      806.84    157.74 o 
   1  24  -6      978.90     1262.39    138.48 o 
   2  24  -6      464.22      525.43     96.42 o 
   3  24  -6      509.26      710.09    103.25 o 
   4  24  -6      382.36      455.34     90.45 o 
   5  24  -6      562.80      771.33    114.87 o 
   6  24  -6      177.92      334.31     77.13 o 
   7  24  -6       96.41      207.03     69.59 o 
   8  24  -6       82.25      242.40     69.14 o 
   9  24  -6      112.27      197.05     79.73 o 
  10  24  -6      119.65      202.51     98.66 o 
  11  24  -6       95.49      243.58    102.79 o 
  12  24  -6      325.05      553.54    115.82 o 
  13  24  -6      155.10      186.26     91.48 o 
   0  26  -6       53.29      119.24     91.15 o 
   1  26  -6      922.81     1069.42    135.32 o 
   2  26  -6     1335.19     1207.35    141.17 o 
   3  26  -6      803.08      980.64    131.60 o 
   4  26  -6      668.16      823.78    120.59 o 
   5  26  -6      544.14      703.70    116.34 o 
   6  26  -6      124.67      196.30     86.32 o 
   7  26  -6      427.70      544.85    108.26 o 
   8  26  -6      177.90      255.72     80.18 o 
   9  26  -6      163.60      272.90    108.28 o 
  10  26  -6      271.72      351.82    123.84 o 
  11  26  -6      112.78      270.25    116.23 o 
   0  28  -6       77.86      214.47    111.04 o 
   1  28  -6       78.14      193.64     70.39 o 
   2  28  -6      199.63      266.72     82.33 o 
   3  28  -6      372.32      408.05     91.15 o 
   4  28  -6      154.54      304.84     81.62 o 
   5  28  -6      355.45      425.47    102.05 o 
   6  28  -6       88.32      270.36     90.47 o 
   7  28  -6      635.40      712.90    123.86 o 
   8  28  -6      411.21      443.00    128.99 o 
   9  28  -6       38.08      212.10    131.35 o 
   0  30  -6     2470.12     2424.21    325.57 o 
   1  30  -6     1238.12     1434.53    163.12 o 
   2  30  -6       70.37      200.67     79.78 o 
   3  30  -6      157.52      208.53     82.97 o 
   4  30  -6      695.62      794.13    125.98 o 
   5  30  -6      236.08      393.71    135.72 o 
   6  30  -6       90.54      348.38    100.06 o 
   1   1  -5      242.99      263.64     32.24 o 
   2   1  -5     1650.60     1753.46     46.13 o 
   3   1  -5     7173.27     6040.22   1004.08 o 
   4   1  -5     6576.16     7799.67     98.17 o 
   5   1  -5    28992.49    31841.87    398.99 o 
   6   1  -5    12144.03    13249.19    216.13 o 
   7   1  -5    12812.57    13648.73    197.91 o 
   8   1  -5     3816.47     3921.34    323.64 o 
   9   1  -5     3846.90     2919.60    562.73 o 
  10   1  -5     1868.16     1803.80     84.53 o 
  11   1  -5     1937.03     1953.16     90.32 o 
  12   1  -5     1537.66     1582.01     85.91 o 
  13   1  -5      143.43      184.77     44.39 o 
  14   1  -5     1488.02     1643.73     93.89 o 
  15   1  -5      316.10      317.85     54.34 o 
  16   1  -5      320.38      336.32     56.93 o 
  17   1  -5      410.93      502.43     77.97 o 
  18   1  -5      134.10      165.92     58.26 o 
  19   1  -5      103.05      138.74     59.24 o 
  20   1  -5      211.04      316.06     73.79 o 
  21   1  -5        6.92      147.64     65.07 o 
   1   3  -5    18352.58    20242.82    204.81 o 
   2   3  -5    23786.75    26241.39    245.75 o 
   3   3  -5    13542.25    16057.44    182.85 o 
   4   3  -5     4961.50     5182.91     86.99 o 
   5   3  -5    15769.73    16775.13    434.34 o 
   6   3  -5      632.81      598.80     40.99 o 
   7   3  -5     2262.02     2027.30    187.07 o 
   8   3  -5     1271.01     1245.94     51.76 o 
   9   3  -5     1994.77     1956.46    121.71 o 
  10   3  -5      963.92      966.48     70.04 o 
  11   3  -5      942.32      850.79     70.01 o 
  12   3  -5      185.78      159.43     42.13 o 
  13   3  -5      134.95      125.11     42.82 o 
  14   3  -5     1549.52     1428.72     89.00 o 
  15   3  -5     1203.46     1163.77     85.33 o 
  16   3  -5     1084.94     1091.46     85.66 o 
  17   3  -5      610.69      556.42     80.75 o 
  18   3  -5       29.27      103.68     56.16 o 
  19   3  -5       13.96      107.35     58.30 o 
  20   3  -5      223.47      278.24     69.55 o 
  21   3  -5       47.10      165.74     70.76 o 
   1   5  -5    13668.82    14749.62    158.94 o 
   2   5  -5    29545.15    31674.41    366.00 o 
   3   5  -5     7150.62     7580.17    100.18 o 
   4   5  -5     7320.87     6507.92    810.82 o 
   5   5  -5    31044.36    35666.29    306.87 o 
   6   5  -5     1955.02     1885.91     65.27 o 
   7   5  -5     1209.54     1253.87     53.98 o 
   8   5  -5     4113.41     4037.17     91.43 o 
   9   5  -5     2176.28     2087.03     83.81 o 
  10   5  -5      420.42      335.50     57.65 o 
  11   5  -5       30.90       18.98     31.34 o 
  12   5  -5     1843.97     1923.29     98.66 o 
  13   5  -5      100.39      181.31     47.61 o 
  14   5  -5     1788.81     1889.59    106.98 o 
  15   5  -5      593.53      666.38     75.06 o 
  16   5  -5       74.86      110.89     44.85 o 
  17   5  -5       67.55      130.89     54.36 o 
  18   5  -5       59.95      123.50     56.38 o 
  19   5  -5       90.75      224.63     67.52 o 
  20   5  -5       13.84      142.56     62.12 o 
  21   5  -5       44.88      224.30     70.14 o 
   1   7  -5     3230.73     3791.09     69.07 o 
   2   7  -5     1850.74     1921.20     53.05 o 
   3   7  -5    21936.12    24117.99    297.58 o 
   4   7  -5     5961.39     5227.57    524.18 o 
   5   7  -5    41766.98    44964.44    636.79 o 
   6   7  -5     4410.53     4871.89    104.83 o 
   7   7  -5     8200.17     8282.96    149.21 o 
   8   7  -5     9071.16     8919.91    151.88 o 
   9   7  -5     4814.83     4548.68    121.08 o 
  10   7  -5      793.10      491.53     93.59 o 
  11   7  -5     3653.47     2888.17    106.07 o 
  12   7  -5     4197.68     3829.01    163.65 o 
  13   7  -5     1656.66     1492.18     95.21 o 
  14   7  -5      330.39      448.33     63.59 o 
  15   7  -5     1721.92     1748.97    117.92 o 
  16   7  -5      793.49      831.98     85.53 o 
  17   7  -5      139.87      179.53     65.02 o 
  18   7  -5      644.71      681.86    102.17 o 
  19   7  -5       62.62      117.08     66.34 o 
  20   7  -5      109.98      186.55     74.93 o 
  21   7  -5       14.30       91.61     76.62 o 
   1   9  -5     1082.55     1131.18     43.36 o 
   2   9  -5     6693.04     7649.90    101.83 o 
   3   9  -5     5696.76     6533.06    142.31 o 
   4   9  -5    11048.05    11368.55    135.80 o 
   5   9  -5    10390.60     9654.72   1404.07 o 
   6   9  -5      708.23      782.36     57.17 o 
   7   9  -5     8447.70     8120.92    135.79 o 
   8   9  -5     2919.90     3177.92     89.39 o 
   9   9  -5     3219.91     2821.24    132.76 o 
  10   9  -5      284.60      252.93     43.58 o 
  11   9  -5     4930.79     3958.67    182.84 o 
  12   9  -5     8301.85     7419.30    190.95 o 
  13   9  -5     1252.28     1198.92     90.82 o 
  14   9  -5      424.14      455.15     66.92 o 
  15   9  -5     1142.38     1304.18    100.11 o 
  16   9  -5     1222.37     1376.61    103.76 o 
  17   9  -5       90.66       98.94     58.84 o 
  18   9  -5        2.70       58.18     60.11 o 
  19   9  -5      170.47      167.92     71.31 o 
  20   9  -5       68.39      133.35     79.72 o 
   1  11  -5    10096.22     9911.03    129.75 o 
   2  11  -5     6442.28     6391.53    107.17 o 
   3  11  -5     9273.18     8991.36    147.29 o 
   4  11  -5      512.00      604.20     43.17 o 
   5  11  -5     1741.08     1735.77     74.30 o 
   6  11  -5     6199.36     4025.36    977.06 o 
   7  11  -5     1130.49     1135.79     66.06 o 
   8  11  -5     1826.75     1977.43     78.21 o 
   9  11  -5     8271.98     7771.99    299.81 o 
  10  11  -5     2017.02     1457.87    293.79 o 
  11  11  -5     2060.37     1947.98    102.44 o 
  12  11  -5     1524.69     1599.04     98.82 o 
  13  11  -5      135.04      228.88     53.36 o 
  14  11  -5       42.01       50.60     45.04 o 
  15  11  -5        6.99      134.49     50.87 o 
  16  11  -5      310.16      381.34     66.32 o 
  17  11  -5      383.10      499.83     87.04 o 
  18  11  -5       62.73       97.55     60.72 o 
  19  11  -5       53.25      188.77     83.49 o 
  20  11  -5      189.89      251.55     84.26 o 
   1  13  -5     4591.25     4679.13     92.62 o 
   2  13  -5     4858.38     4636.38     92.24 o 
   3  13  -5     1574.89     1572.82     59.14 o 
   4  13  -5     2616.18     2699.62     82.64 o 
   5  13  -5     7951.61     8308.36    142.22 o 
   6  13  -5     4843.55     4799.61    121.35 o 
   7  13  -5      172.64      181.73     33.02 o 
   8  13  -5     8681.25     8503.22    225.78 o 
   9  13  -5     1735.36     1673.44    108.02 o 
  10  13  -5     2549.13     1799.21    355.50 o 
  11  13  -5        5.94       51.45     45.27 o 
  12  13  -5      553.37      673.47     74.41 o 
  13  13  -5     1265.93     1275.06     96.56 o 
  14  13  -5      121.51      156.53     50.26 o 
  15  13  -5      280.40      457.84     69.98 o 
  16  13  -5      163.44      244.19     61.23 o 
  17  13  -5      525.33      627.39    106.47 o 
  18  13  -5      313.76      309.44     85.90 o 
  19  13  -5      208.69      242.08     85.18 o 
   1  15  -5     7973.08     7985.43    132.46 o 
   2  15  -5     6009.64     5927.92    134.74 o 
   3  15  -5     8772.70     8959.09    150.05 o 
   4  15  -5      170.54      181.66     37.00 o 
   5  15  -5      295.89      227.96     40.48 o 
   6  15  -5      924.65      807.19     98.26 o 
   7  15  -5      257.76      223.96     42.50 o 
   8  15  -5       97.87      154.28     35.76 o 
   9  15  -5     5295.96     4409.05    349.38 o 
  10  15  -5      504.97      454.10     66.47 o 
  11  15  -5     2259.82     2279.80    118.34 o 
  12  15  -5     5861.68     5372.33    170.74 o 
  13  15  -5     1634.18     1683.90    109.76 o 
  14  15  -5      653.00      628.90     77.82 o 
  15  15  -5      673.66      737.26     85.52 o 
  16  15  -5      107.33      193.48     66.90 o 
  17  15  -5      256.76      368.09    111.20 o 
  18  15  -5       20.20      115.20     86.06 o 
  19  15  -5      115.58      137.88     87.22 o 
   1  17  -5      386.57      459.41     51.97 o 
   2  17  -5    14308.00    13085.53    199.43 o 
   3  17  -5     1273.20     1396.62     75.10 o 
   4  17  -5     3371.59     3075.27    151.90 o 
   5  17  -5       94.94      188.68     40.08 o 
   6  17  -5     2265.72     2212.44     88.28 o 
   7  17  -5     3068.18     2769.38     91.73 o 
   8  17  -5     3890.41     3762.41    124.20 o 
   9  17  -5      974.37      616.73    160.28 o 
  10  17  -5     1311.21     1483.62    107.37 o 
  11  17  -5       12.20       38.57     47.54 o 
  12  17  -5     2967.95     2857.47    136.63 o 
  13  17  -5      851.65      948.05     91.56 o 
  14  17  -5      111.71      265.56     72.45 o 
  15  17  -5      579.81      693.62    101.74 o 
  16  17  -5      391.82      471.42     94.46 o 
  17  17  -5       64.22      143.32     89.32 o 
  18  17  -5      142.66      228.24    104.08 o 
   1  19  -5      712.37      815.40     67.56 o 
   2  19  -5      612.66      707.73     66.08 o 
   3  19  -5      944.40      885.66    105.29 o 
   4  19  -5      784.43      660.43     97.58 o 
   5  19  -5     3540.23     3135.36    104.59 o 
   6  19  -5      600.54      712.64     65.11 o 
   7  19  -5     1861.06     1764.04    167.63 o 
   8  19  -5       53.78       98.48     37.56 o 
   9  19  -5     2267.66     2317.32    101.78 o 
  10  19  -5      609.76      621.72     93.50 o 
  11  19  -5      217.79      244.64     69.87 o 
  12  19  -5      759.31      750.88    102.73 o 
  13  19  -5       41.71       80.57     67.56 o 
  14  19  -5      249.21      333.53     80.44 o 
  15  19  -5       24.23       91.88     66.82 o 
  16  19  -5      233.01      425.90     90.56 o 
  17  19  -5      127.62      286.80    111.99 o 
   1  21  -5     2082.87     1492.39    321.29 o 
   2  21  -5     5772.09     3774.83    616.00 o 
   3  21  -5      103.11      147.44     40.11 o 
   4  21  -5     2227.60     1977.41    169.96 o 
   5  21  -5     1592.85     1294.52    173.86 o 
   6  21  -5      664.51      830.91     80.21 o 
   7  21  -5      147.51      207.40     53.30 o 
   8  21  -5     4502.91     4353.14    133.36 o 
   9  21  -5       61.24      136.84     49.18 o 
  10  21  -5     1068.14     1005.92    115.17 o 
  11  21  -5      134.54      138.46     65.02 o 
  12  21  -5     1015.21     1232.69    146.52 o 
  13  21  -5      202.77      289.41     92.05 o 
  14  21  -5       60.44      176.63     85.96 o 
  15  21  -5       64.03      135.48     71.32 o 
  16  21  -5      328.11      436.71    106.19 o 
   1  23  -5      955.47     1117.28    106.31 o 
   2  23  -5     1277.52     1161.88    108.52 o 
   3  23  -5      565.42      733.40     91.53 o 
   4  23  -5     1816.59     1782.14    118.10 o 
   5  23  -5       80.95      186.94     55.79 o 
   6  23  -5     1586.60     1792.78    121.68 o 
   7  23  -5     1207.47     1507.99    115.07 o 
   8  23  -5      133.57      229.91     53.85 o 
   9  23  -5      885.38     1178.40     92.71 o 
  10  23  -5        3.08       53.89     72.76 o 
  11  23  -5       64.28       92.15     73.42 o 
  12  23  -5       59.34      152.91     83.79 o 
  13  23  -5      309.46      315.85    102.53 o 
  14  23  -5      488.35      682.30    130.03 o 
  15  23  -5      181.65      142.39     78.46 o 
   1  25  -5      225.22      247.90     71.28 o 
   2  25  -5      239.32      329.97     80.94 o 
   3  25  -5      259.74      356.80     81.54 o 
   4  25  -5      526.33      625.02    108.35 o 
   5  25  -5      554.23      604.57     83.42 o 
   6  25  -5      144.32      207.69     62.97 o 
   7  25  -5       40.79      124.82     55.97 o 
   8  25  -5      597.03      681.78     91.09 o 
   9  25  -5      577.93      820.99    124.93 o 
  10  25  -5      485.13      611.87    135.60 o 
  11  25  -5      599.52      730.82    148.09 o 
  12  25  -5       24.14      110.91     82.39 o 
  13  25  -5      166.09      221.48     94.74 o 
   1  27  -5      136.92      239.29     71.59 o 
   2  27  -5      203.15      293.91     80.82 o 
   3  27  -5      671.26      900.62    123.73 o 
   4  27  -5      645.96      739.40    116.58 o 
   5  27  -5     1248.82     1558.13    161.37 o 
   6  27  -5      471.22      525.56    104.09 o 
   7  27  -5      310.32      430.64     90.25 o 
   8  27  -5      500.58      715.84    121.13 o 
   9  27  -5      258.47      303.06    113.88 o 
  10  27  -5      169.95      124.77    101.34 o 
  11  27  -5       31.70       70.68    100.22 o 
  12  27  -5       49.83      100.63    105.50 o 
   1  29  -5      459.06      617.42    108.97 o 
   2  29  -5      164.47      359.53     93.35 o 
   3  29  -5      155.99      316.54     86.10 o 
   4  29  -5       32.03       56.29     68.16 o 
   5  29  -5      222.97      182.50     82.55 o 
   6  29  -5      544.50      613.74    117.32 o 
   7  29  -5      200.10      265.50    113.26 o 
   8  29  -5      495.20      660.77    140.42 o 
   9  29  -5        2.95      144.95    100.44 o 
   1  31  -5      583.26      747.35    123.34 o 
   2  31  -5       18.97      180.77     78.75 o 
   3  31  -5       21.21      187.26     77.75 o 
   4  31  -5      239.64      425.57    108.06 o 
   5  31  -5     1764.38     1468.76    174.58 o 
   6  31  -5      121.61      219.24    113.15 o 
   0   0  -4    14135.72    15514.27    833.27 o 
   2   0  -4    37345.52    37692.74   1293.42 o 
   4   0  -4    28228.11    35840.57    633.79 o 
   6   0  -4     3898.65     4384.36    199.63 o 
   8   0  -4     1130.43     1135.32     52.97 o 
  10   0  -4    24983.12    25163.95    367.61 o 
  12   0  -4     4105.53     3831.23    152.91 o 
  14   0  -4     4541.60     3957.70    217.55 o 
  16   0  -4      398.99      372.77     96.89 o 
  18   0  -4      949.56      928.52    148.02 o 
  20   0  -4       38.63      141.82     88.95 o 
  22   0  -4      306.86      306.96    108.82 o 
   0   2  -4    58338.26    65277.24    829.97 o 
   1   2  -4     1934.45     2046.42     54.62 o 
   2   2  -4    36034.36    41245.16    382.23 o 
   3   2  -4     9705.00     9926.75    462.65 o 
   4   2  -4     4106.31     4327.83     79.85 o 
   5   2  -4    23030.96    23725.32    755.22 o 
   6   2  -4     6463.04     7413.11    157.53 o 
   7   2  -4     3415.69     3696.15     97.98 o 
   8   2  -4    10303.12    10815.72    279.63 o 
   9   2  -4     3436.90     3613.72     93.73 o 
  10   2  -4     4643.58     4764.32    111.29 o 
  11   2  -4     3375.46     3412.65     99.34 o 
  12   2  -4     8848.67     7911.12    235.39 o 
  13   2  -4     4910.95     4192.57    118.32 o 
  14   2  -4     3828.86     3707.07    115.39 o 
  15   2  -4       88.57       74.80     40.10 o 
  16   2  -4      718.43      641.71     81.93 o 
  17   2  -4      217.67      141.22     52.19 o 
  18   2  -4     1143.59     1197.18    110.99 o 
  19   2  -4      540.36      480.90     81.89 o 
  20   2  -4       95.73      152.28     64.91 o 
  21   2  -4      215.70      305.88     74.19 o 
  22   2  -4        3.00       76.61     66.61 o 
   0   4  -4    70498.27    77152.05   1029.44 o 
   1   4  -4    13721.89    14088.58    161.45 o 
   2   4  -4     3044.58     3247.39     64.81 o 
   3   4  -4    11344.25     8768.17   1661.03 o 
   4   4  -4    20459.29    21932.29    322.31 o 
   5   4  -4    14236.88    16099.43    236.81 o 
   6   4  -4     5115.99     5155.63     88.89 o 
   7   4  -4     5067.63     4910.53    112.89 o 
   8   4  -4     1521.39     1310.93     96.71 o 
   9   4  -4        3.48       51.88     19.81 o 
  10   4  -4      145.63      165.89     36.65 o 
  11   4  -4     2092.17     1943.62     80.03 o 
  12   4  -4     2026.03     1981.15     83.45 o 
  13   4  -4     2338.62     2083.87     88.17 o 
  14   4  -4      949.66      934.95     75.01 o 
  15   4  -4     5765.68     4957.24    136.25 o 
  16   4  -4      304.17      454.67     71.22 o 
  17   4  -4       80.01      133.44     52.29 o 
  18   4  -4      241.56      367.59     68.60 o 
  19   4  -4       18.08      123.92     56.08 o 
  20   4  -4      121.75      214.41     64.51 o 
  21   4  -4      101.69      192.37     67.91 o 
  22   4  -4        7.47      141.58     72.48 o 
   0   6  -4    38202.78    42541.35    610.26 o 
   1   6  -4    13185.27    13994.44    121.01 o 
   2   6  -4     3996.22     4367.59     75.46 o 
   3   6  -4     4967.58     5446.62    123.99 o 
   4   6  -4    23948.01    24452.21   1072.38 o 
   5   6  -4      269.64      295.58     32.79 o 
   6   6  -4    18859.19    21047.72    253.21 o 
   7   6  -4     3803.08     4319.07    146.27 o 
   8   6  -4    13181.96    11989.71    957.63 o 
   9   6  -4     1802.47     1765.54     57.79 o 
  10   6  -4     2034.74     1976.62     82.36 o 
  11   6  -4     1826.40     1730.44     85.81 o 
  12   6  -4     1878.30     1977.70     82.61 o 
  13   6  -4     5020.61     4070.04    135.03 o 
  14   6  -4     1828.04     1931.65     98.14 o 
  15   6  -4      150.03      182.23     46.48 o 
  16   6  -4      245.03      229.04     58.94 o 
  17   6  -4      642.63      643.40     85.41 o 
  18   6  -4      107.85      219.77     63.27 o 
  19   6  -4      763.88      815.75     97.85 o 
  20   6  -4      182.56      282.02     72.22 o 
  21   6  -4        6.02      103.84     70.77 o 
   0   8  -4    18723.80    20662.51    253.78 o 
   1   8  -4    11749.59    13117.57    117.66 o 
   2   8  -4    17166.54    18363.98    308.20 o 
   3   8  -4    11728.87    14063.17    237.87 o 
   4   8  -4     4932.11     5224.49    230.02 o 
   5   8  -4      390.75      496.91     40.21 o 
   6   8  -4    25586.59    26134.14    469.76 o 
   7   8  -4     6044.92     6341.12    137.17 o 
   8   8  -4     2066.03     1782.73    183.16 o 
   9   8  -4     2231.12     2351.70     69.61 o 
  10   8  -4     1164.74     1277.19     78.74 o 
  11   8  -4     4785.38     4533.85    126.41 o 
  12   8  -4     2163.59     2309.17     97.70 o 
  13   8  -4     2372.07     2265.65    101.04 o 
  14   8  -4      552.45      557.10     70.15 o 
  15   8  -4     1938.29     1962.30     98.21 o 
  16   8  -4      831.59      913.52     96.07 o 
  17   8  -4      710.12      594.18     82.69 o 
  18   8  -4       96.96      214.94     60.65 o 
  19   8  -4       68.01      187.49     77.17 o 
  20   8  -4      102.91      214.86     84.34 o 
  21   8  -4      114.90      220.14     85.75 o 
   0  10  -4    12608.54    14718.37    290.00 o 
   1  10  -4      279.34      348.68     31.33 o 
   2  10  -4    22211.12    23582.64    176.98 o 
   3  10  -4    13353.82    13931.46    201.27 o 
   4  10  -4     6869.05     7555.17    147.25 o 
   5  10  -4      342.83      241.20     33.18 o 
   6  10  -4     1752.35     1614.93     79.13 o 
   7  10  -4    11368.64    11746.03    206.84 o 
   8  10  -4     4912.15     4839.12    114.74 o 
   9  10  -4     4255.22     4463.28    103.85 o 
  10  10  -4     3595.56     3504.91    141.25 o 
  11  10  -4       59.44      100.34     39.91 o 
  12  10  -4     2886.39     2389.09    100.29 o 
  13  10  -4       47.57       64.39     39.34 o 
  14  10  -4     2544.26     2403.96    107.41 o 
  15  10  -4      792.74      769.10     78.90 o 
  16  10  -4      743.28      616.87     93.92 o 
  17  10  -4      228.47      292.82     75.72 o 
  18  10  -4      277.79      413.77     96.73 o 
  19  10  -4       33.59       70.26     71.40 o 
  20  10  -4      123.38      130.06     78.04 o 
  21  10  -4       91.95      119.74     80.91 o 
   0  12  -4      763.27      816.64     66.91 o 
   1  12  -4    12404.38    11830.18    135.54 o 
   2  12  -4      886.60      935.79     47.18 o 
   3  12  -4    11646.00    11753.29    132.18 o 
   4  12  -4      128.56      136.88     22.07 o 
   5  12  -4      527.93      587.38     45.15 o 
   6  12  -4     6737.54     6029.17    231.33 o 
   7  12  -4     6060.73     4780.19    655.08 o 
   8  12  -4      232.79      360.99     44.99 o 
   9  12  -4      964.76     1149.56     68.31 o 
  10  12  -4     1284.82     1372.60     93.74 o 
  11  12  -4      607.98      621.38     67.14 o 
  12  12  -4     1048.36     1071.85     83.09 o 
  13  12  -4     2195.05     2146.21    110.32 o 
  14  12  -4      559.77      700.68     75.08 o 
  15  12  -4      282.86      283.71     57.05 o 
  16  12  -4      249.94      391.64     77.83 o 
  17  12  -4      664.58      715.83    111.76 o 
  18  12  -4      138.26      294.07     86.51 o 
  19  12  -4      467.92      586.69    109.54 o 
  20  12  -4       35.29      167.74     79.27 o 
   0  14  -4     1606.22     1666.37     87.43 o 
   1  14  -4     1384.11     1499.34     59.75 o 
   2  14  -4     3882.39     4077.87     86.43 o 
   3  14  -4     8056.69     7218.96    517.73 o 
   4  14  -4    22713.89    22251.69    306.16 o 
   5  14  -4      990.63     1081.62     58.79 o 
   6  14  -4     4542.67     3725.49    301.54 o 
   7  14  -4     6803.19     6204.48    229.60 o 
   8  14  -4     2129.41     1850.76    161.69 o 
   9  14  -4      412.84      615.84     56.74 o 
  10  14  -4     1360.87     1307.16     95.25 o 
  11  14  -4      285.74      255.13     58.51 o 
  12  14  -4     1159.99     1122.29     87.17 o 
  13  14  -4      615.60      647.19     73.73 o 
  14  14  -4      840.96      984.22     89.43 o 
  15  14  -4      863.59      913.30     96.57 o 
  16  14  -4     1222.68     1355.20    145.57 o 
  17  14  -4      185.55      274.63     86.70 o 
  18  14  -4        8.75       98.22     70.71 o 
  19  14  -4      116.44      314.31     91.14 o 
  20  14  -4       39.28      102.17     69.45 o 
   0  16  -4    12712.00    12701.37    281.08 o 
   1  16  -4     1660.67     1247.67    201.60 o 
   2  16  -4     5369.76     5007.76    445.16 o 
   3  16  -4      667.64      539.93     64.87 o 
   4  16  -4     7691.54     6811.25    749.87 o 
   5  16  -4     2673.70     2364.61    167.12 o 
   6  16  -4     8204.26     7465.37    136.22 o 
   7  16  -4     1501.58     1569.18     77.03 o 
   8  16  -4      538.08      561.11     53.88 o 
   9  16  -4     1373.86     1209.97    150.21 o 
  10  16  -4      936.06      978.44     88.77 o 
  11  16  -4     1669.53     1605.21    107.89 o 
  12  16  -4      860.20     1066.65     96.22 o 
  13  16  -4     1457.89     1295.37     98.42 o 
  14  16  -4      442.03      355.23     71.39 o 
  15  16  -4      683.12      581.87     84.89 o 
  16  16  -4      369.53      458.04    100.06 o 
  17  16  -4       50.70       60.10     68.31 o 
  18  16  -4       42.71      159.98     85.86 o 
  19  16  -4       32.66       73.89     72.77 o 
   0  18  -4     1690.85     1654.61    106.66 o 
   1  18  -4     5194.30     4823.77    239.04 o 
   2  18  -4      837.56      827.27     63.12 o 
   3  18  -4      858.46     1016.18     73.27 o 
   4  18  -4     7077.98     6106.67    171.17 o 
   5  18  -4       24.39       57.57     30.14 o 
   6  18  -4     2214.87     2101.18     81.55 o 
   7  18  -4     1991.76     2041.25     84.09 o 
   8  18  -4     1517.24     1685.44     84.40 o 
   9  18  -4     1600.55     1538.60     95.07 o 
  10  18  -4      233.78      365.56     65.18 o 
  11  18  -4       38.88       31.13     46.08 o 
  12  18  -4      503.85      607.97     91.33 o 
  13  18  -4      212.81      376.66    102.58 o 
  14  18  -4      378.13      484.46     78.20 o 
  15  18  -4       82.62      188.77     62.99 o 
  16  18  -4      255.67      349.20     89.06 o 
  17  18  -4       28.06       80.31     72.54 o 
  18  18  -4       13.72      112.35     74.34 o 
   0  20  -4    11637.56    10886.42    248.65 o 
   1  20  -4     1180.12     1242.25     82.40 o 
   2  20  -4     2275.53     2152.67     96.00 o 
   3  20  -4      954.51     1145.35     80.99 o 
   4  20  -4     2451.38     2341.56    100.34 o 
   5  20  -4     1395.61     1306.45    115.77 o 
   6  20  -4      900.40      894.84     68.37 o 
   7  20  -4     2848.75     2742.89     94.97 o 
   8  20  -4     1059.28     1234.26     78.56 o 
   9  20  -4     2203.06     2072.46    104.15 o 
  10  20  -4      159.05      242.41     61.91 o 
  11  20  -4      105.16      177.02     63.37 o 
  12  20  -4      226.52      445.30     84.19 o 
  13  20  -4     3049.44     2963.75    165.60 o 
  14  20  -4      654.42      787.18     96.13 o 
  15  20  -4      173.27      230.55     65.69 o 
  16  20  -4       11.60      120.06     76.43 o 
  17  20  -4       90.03      143.70     79.84 o 
   0  22  -4      186.86      256.66     72.29 o 
   1  22  -4     1579.68     1690.83    108.42 o 
   2  22  -4      308.47      292.98     51.21 o 
   3  22  -4     7363.71     6214.72    213.90 o 
   4  22  -4      698.75      928.94     81.90 o 
   5  22  -4     1872.63     2033.52    107.70 o 
   6  22  -4     3734.53     3119.22    118.84 o 
   7  22  -4      420.68      536.35     64.22 o 
   8  22  -4     1646.46     1556.85     90.04 o 
   9  22  -4       25.40      145.80     46.44 o 
  10  22  -4     1151.04     1279.75    111.02 o 
  11  22  -4      324.25      350.01     80.58 o 
  12  22  -4       25.23       78.19     63.33 o 
  13  22  -4      190.00      151.48     69.63 o 
  14  22  -4      487.87      639.11    102.15 o 
  15  22  -4      134.85      278.77     71.33 o 
  16  22  -4       36.47      140.74     77.32 o 
   0  24  -4     5680.40     5405.62    241.76 o 
   1  24  -4     2274.90     2312.81    125.25 o 
   2  24  -4     1757.10     1800.84    117.33 o 
   3  24  -4     2286.91     2283.61    111.92 o 
   4  24  -4     2046.54     2053.78    115.22 o 
   5  24  -4      782.73      874.04     83.89 o 
   6  24  -4      337.18      395.10     64.00 o 
   7  24  -4      596.17      823.17     85.09 o 
   8  24  -4      342.35      422.05     72.61 o 
   9  24  -4      590.40      611.22     75.97 o 
  10  24  -4     1264.35     1278.38    115.94 o 
  11  24  -4      360.34      300.69     78.28 o 
  12  24  -4      351.35      365.23     83.73 o 
  13  24  -4      216.46      316.27     86.18 o 
  14  24  -4      476.12      501.93     99.90 o 
  15  24  -4       16.61       85.19     74.96 o 
   0  26  -4     5752.31     5272.45    248.21 o 
   1  26  -4       70.39      106.48     50.95 o 
   2  26  -4      324.90      520.22     73.70 o 
   3  26  -4      342.97      399.56     67.80 o 
   4  26  -4      120.09      224.21     58.55 o 
   5  26  -4      448.19      587.24     76.58 o 
   6  26  -4      165.09      167.45     53.06 o 
   7  26  -4      534.15      626.17     87.73 o 
   8  26  -4      209.84      343.80     74.65 o 
   9  26  -4      188.79      333.87     72.75 o 
  10  26  -4      290.08      309.77     80.51 o 
  11  26  -4      338.07      450.51    130.37 o 
  12  26  -4      182.58      106.99     97.76 o 
  13  26  -4      296.10      365.22    103.51 o 
   0  28  -4     2074.66     1909.76    190.03 o 
   1  28  -4      394.13      433.40     74.66 o 
   2  28  -4      365.57      573.14     80.61 o 
   3  28  -4      105.84      182.48     58.66 o 
   4  28  -4     1202.12     1265.69    117.86 o 
   5  28  -4     1296.17     1196.67    114.52 o 
   6  28  -4      746.29      884.32    103.72 o 
   7  28  -4      524.72      666.44     93.96 o 
   8  28  -4      380.11      531.18     96.01 o 
   9  28  -4       43.38      122.80     69.72 o 
  10  28  -4       19.57      115.97     83.57 o 
  11  28  -4      217.70      398.77    107.93 o 
  12  28  -4      269.57      316.23    123.58 o 
   0  30  -4      433.76      555.52    125.96 o 
   1  30  -4      836.14      875.22    101.53 o 
   2  30  -4      329.61      435.42     79.74 o 
   3  30  -4       52.38      141.46     66.15 o 
   4  30  -4      403.44      403.51     88.57 o 
   5  30  -4      160.33      282.39     92.69 o 
   6  30  -4      618.22      842.07    134.66 o 
   7  30  -4      151.85      365.68    100.49 o 
   8  30  -4       15.58      160.08     76.56 o 
   9  30  -4      423.72      594.41    106.00 o 
   0  32  -4     1788.60     1783.92    261.46 o 
   1  32  -4      458.12      532.67    104.00 o 
   2  32  -4       58.76      216.50     80.91 o 
   3  32  -4      562.45      723.48    125.29 o 
   4  32  -4     1225.06     1288.64    188.27 o 
   5  32  -4      261.84      336.30    120.00 o 
   6  32  -4      607.85      801.09    158.18 o 
   1   1  -3     4236.75     4611.61     67.40 o 
   2   1  -3      723.89      668.91    122.85 o 
   3   1  -3    46702.61    54238.44    800.94 o 
   4   1  -3    40012.20    46054.81    698.68 o 
   5   1  -3     1349.51     1217.97    108.14 o 
   6   1  -3     1778.98     1965.15     49.02 o 
   7   1  -3    22854.06    25860.10    357.34 o 
   8   1  -3    40856.82    43240.89    717.29 o 
   9   1  -3    20508.31    20168.47    391.18 o 
  10   1  -3     2444.61     2483.95     78.63 o 
  11   1  -3     3110.11     3159.10     91.59 o 
  12   1  -3     7388.40     6575.00    133.93 o 
  13   1  -3     3303.91     2834.78     94.06 o 
  14   1  -3     2520.39     2296.03     89.36 o 
  15   1  -3      504.93      613.86     64.89 o 
  16   1  -3      420.81      458.19     72.85 o 
  17   1  -3     1572.20     1442.45    112.51 o 
  18   1  -3       90.26      204.05     58.97 o 
  19   1  -3      174.99      238.15     64.44 o 
  20   1  -3       31.42      127.02     62.23 o 
  21   1  -3       99.25      249.20     71.16 o 
  22   1  -3       65.36       66.19     57.13 o 
   1   3  -3     7219.53     8412.88    110.62 o 
   2   3  -3    35697.40    39902.25    773.30 o 
   3   3  -3    38622.30    45197.26    495.73 o 
   4   3  -3     5955.21     6331.24    124.25 o 
   5   3  -3     1555.89     1435.46     46.40 o 
   6   3  -3     1813.79     1924.92    112.74 o 
   7   3  -3    19881.85    20459.33    258.61 o 
   8   3  -3      218.40      233.24     34.35 o 
   9   3  -3     5801.30     5608.06    110.64 o 
  10   3  -3    12773.03    11684.15    224.71 o 
  11   3  -3     1660.67     1692.44     72.53 o 
  12   3  -3     1058.46     1111.33     69.37 o 
  13   3  -3     1556.77     1804.22     82.40 o 
  14   3  -3      439.30      532.81     58.99 o 
  15   3  -3     1955.16     1978.74     95.22 o 
  16   3  -3     1564.21     1440.06    108.07 o 
  17   3  -3      363.53      368.08     66.72 o 
  18   3  -3       47.17      122.60     49.61 o 
  19   3  -3      484.68      621.89     86.93 o 
  20   3  -3      216.69      341.25     69.00 o 
  21   3  -3        1.06       87.22     58.87 o 
  22   3  -3       47.88      125.83     74.61 o 
   1   5  -3    16999.04    19356.52    187.63 o 
   2   5  -3    27722.30    32264.88    346.01 o 
   3   5  -3    18202.64    14190.46   2596.78 o 
   4   5  -3    17949.58    19563.71    376.69 o 
   5   5  -3    11521.60    11880.96    252.42 o 
   6   5  -3    10462.59    10451.61    812.49 o 
   7   5  -3     6825.48     7346.24     99.57 o 
   8   5  -3     3799.70     3778.43     85.12 o 
   9   5  -3     1808.02     1716.08     55.34 o 
  10   5  -3     5447.28     5048.53    111.51 o 
  11   5  -3     3193.26     3010.97     90.70 o 
  12   5  -3     1183.77     1109.76     70.02 o 
  13   5  -3     5910.06     5433.83    131.84 o 
  14   5  -3      897.44      823.64     69.39 o 
  15   5  -3      943.61      833.78     71.71 o 
  16   5  -3      628.56      615.10     79.70 o 
  17   5  -3       73.34      144.20     53.43 o 
  18   5  -3      383.95      357.02     69.98 o 
  19   5  -3       43.76      129.40     60.72 o 
  20   5  -3      116.35      235.60     69.48 o 
  21   5  -3       25.95      103.83     68.19 o 
  22   5  -3       39.98      168.88     78.65 o 
   1   7  -3    13946.41    14409.93    193.57 o 
   2   7  -3    27071.35    29772.47    376.17 o 
   3   7  -3     2524.43     2624.88     48.78 o 
   4   7  -3     8007.91     6307.75   1360.01 o 
   5   7  -3      325.25      457.42     34.01 o 
   6   7  -3     1029.38     1206.81     80.92 o 
   7   7  -3     6150.53     5741.34    141.09 o 
   8   7  -3     1686.53     1608.51     56.53 o 
   9   7  -3    18588.18    17874.96    389.21 o 
  10   7  -3     3838.42     3813.13     85.71 o 
  11   7  -3     1645.04     1796.61     75.21 o 
  12   7  -3     2003.45     1999.31     80.82 o 
  13   7  -3      192.68      180.66     40.46 o 
  14   7  -3     1466.35     1562.11     87.61 o 
  15   7  -3      936.82      789.97     72.74 o 
  16   7  -3      705.41      699.39     83.18 o 
  17   7  -3      612.87      647.32     84.39 o 
  18   7  -3       13.42      106.83     54.37 o 
  19   7  -3      147.77      300.17     77.65 o 
  20   7  -3       40.05      122.04     77.04 o 
  21   7  -3       51.40      120.36     74.88 o 
  22   7  -3       97.53      146.51     81.49 o 
   1   9  -3     9751.69    11038.73    155.27 o 
   2   9  -3     2905.93     3000.50     59.99 o 
   3   9  -3      901.57      767.65     58.73 o 
   4   9  -3     7962.69     8347.69    227.71 o 
   5   9  -3    11184.36     6718.32   1768.38 o 
   6   9  -3      930.48      988.44     51.55 o 
   7   9  -3     2558.68     2553.11     72.31 o 
   8   9  -3     3939.61     4293.78    103.33 o 
   9   9  -3      771.75      803.36     57.83 o 
  10   9  -3      358.58      340.80     43.34 o 
  11   9  -3      697.69      704.47     63.78 o 
  12   9  -3     2770.20     2656.00     92.40 o 
  13   9  -3     3523.13     3447.12    107.41 o 
  14   9  -3     1770.28     1753.86     93.13 o 
  15   9  -3      928.00      982.78     78.56 o 
  16   9  -3     1502.47     1255.13    104.14 o 
  17   9  -3      163.51      129.10     59.04 o 
  18   9  -3       74.01      164.77     66.77 o 
  19   9  -3       42.35      125.14     69.61 o 
  20   9  -3      192.53      327.76     89.11 o 
  21   9  -3       72.05      147.72     81.75 o 
   1  11  -3    12888.16    14367.05    448.91 o 
   2  11  -3    21998.35    24870.58    209.03 o 
   3  11  -3    33659.63    38130.50    697.34 o 
   4  11  -3     5516.68     4891.46    413.85 o 
   5  11  -3     4890.63     4325.59    150.75 o 
   6  11  -3     3264.11     2703.37    305.69 o 
   7  11  -3    16258.86    15879.53    282.84 o 
   8  11  -3    18531.40    18479.65    213.70 o 
   9  11  -3      950.26      991.39     67.10 o 
  10  11  -3     2261.73     2259.33     86.46 o 
  11  11  -3      504.24      590.41     62.79 o 
  12  11  -3      321.84      344.18     54.02 o 
  13  11  -3      955.93     1061.36     82.21 o 
  14  11  -3     1611.80     1573.40     97.81 o 
  15  11  -3     2764.93     2488.70    111.03 o 
  16  11  -3       97.12      174.24     67.28 o 
  17  11  -3      453.41      342.48     85.94 o 
  18  11  -3      468.67      470.24     97.98 o 
  19  11  -3       44.21       59.68     71.69 o 
  20  11  -3       58.94      132.67     79.65 o 
  21  11  -3      485.38      566.69    117.93 o 
   1  13  -3    12541.12    13367.97    377.06 o 
   2  13  -3     2413.56     2886.04     74.33 o 
   3  13  -3    15431.20    15286.89    597.76 o 
   4  13  -3     3341.86     3651.47     69.52 o 
   5  13  -3      209.31      203.87     32.51 o 
   6  13  -3     7473.45     7544.51    124.37 o 
   7  13  -3      515.12      512.69     57.76 o 
   8  13  -3      836.90      788.22     54.20 o 
   9  13  -3     4367.73     4007.53    112.70 o 
  10  13  -3     2170.00     2226.80     89.21 o 
  11  13  -3     2829.99     2774.47    114.38 o 
  12  13  -3     1837.32     1974.25    101.08 o 
  13  13  -3      222.95      251.08     50.41 o 
  14  13  -3     3609.47     2876.03    239.75 o 
  15  13  -3     1669.70     1536.27    112.10 o 
  16  13  -3       89.54      261.56     76.06 o 
  17  13  -3      386.49      322.18     82.20 o 
  18  13  -3      318.35      339.97     85.61 o 
  19  13  -3      504.67      403.95     95.54 o 
  20  13  -3       60.71      114.72     74.35 o 
   1  15  -3     1250.31     1068.03     58.28 o 
   2  15  -3     1218.77     1414.86     60.34 o 
   3  15  -3     1036.87      967.78     47.46 o 
   4  15  -3     4382.67     4488.02     84.43 o 
   5  15  -3    17751.44    17613.82    194.35 o 
   6  15  -3       63.88       87.54     29.78 o 
   7  15  -3     1485.73     1586.54     72.74 o 
   8  15  -3      688.34      557.90     54.14 o 
   9  15  -3      129.85      228.33     46.59 o 
  10  15  -3      636.95      688.08     66.61 o 
  11  15  -3     2878.39     2383.60    245.36 o 
  12  15  -3     1190.99      841.82    166.35 o 
  13  15  -3      811.24      690.18     81.20 o 
  14  15  -3      251.98      293.07     62.26 o 
  15  15  -3      346.25      358.05     68.20 o 
  16  15  -3      854.29      887.36    122.87 o 
  17  15  -3      278.04      514.63    102.21 o 
  18  15  -3      122.28      173.05     78.89 o 
  19  15  -3      149.23      195.99     81.43 o 
  20  15  -3        1.99      165.73     78.60 o 
   1  17  -3     3498.64     3487.43     93.55 o 
   2  17  -3     7007.82     6820.81    126.80 o 
   3  17  -3     1058.70     1201.04     68.12 o 
   4  17  -3     1820.49     1554.90    165.10 o 
   5  17  -3     1621.26     1682.43     72.42 o 
   6  17  -3     2725.96     2636.08     84.21 o 
   7  17  -3      151.16      155.12     36.21 o 
   8  17  -3      175.53      181.50     40.47 o 
   9  17  -3     3810.81     3084.29    142.04 o 
  10  17  -3     1264.95      976.76    197.21 o 
  11  17  -3     1871.19     1575.91    217.25 o 
  12  17  -3     1150.67     1085.88    113.14 o 
  13  17  -3      296.24      292.01     61.44 o 
  14  17  -3      845.36      724.75     90.39 o 
  15  17  -3      260.03      312.82     76.84 o 
  16  17  -3      374.96      462.84    101.11 o 
  17  17  -3      209.05      299.33     85.85 o 
  18  17  -3       96.04      228.28     84.82 o 
  19  17  -3       84.16      132.69     82.72 o 
   1  19  -3     2063.41     2030.66     80.31 o 
   2  19  -3     1718.26     1646.97     86.70 o 
   3  19  -3      699.34      880.64     64.69 o 
   4  19  -3     2477.36     2347.43     87.76 o 
   5  19  -3       82.18       43.23     32.05 o 
   6  19  -3     2504.50     2075.48     91.49 o 
   7  19  -3     3925.93     3483.35    102.96 o 
   8  19  -3     5792.18     5039.96    130.72 o 
   9  19  -3     1133.52      897.36    110.55 o 
  10  19  -3      530.13      603.41     72.28 o 
  11  19  -3     2287.72     2256.93    140.79 o 
  12  19  -3      187.93      244.02     66.81 o 
  13  19  -3      333.23      389.97     80.04 o 
  14  19  -3      388.05      443.52     79.79 o 
  15  19  -3      182.51      243.65     70.68 o 
  16  19  -3      147.40      276.59     85.82 o 
  17  19  -3       66.43      209.49     82.03 o 
  18  19  -3       25.38      168.40     79.91 o 
   1  21  -3     4648.27     4873.92    134.92 o 
   2  21  -3     4295.16     4041.96    125.47 o 
   3  21  -3     8122.22     7313.88    167.21 o 
   4  21  -3     2740.31     2542.93     94.83 o 
   5  21  -3       76.45      152.14     40.66 o 
   6  21  -3      150.30      144.59     40.91 o 
   7  21  -3     1026.71     1314.60     92.70 o 
   8  21  -3     2254.30     2471.24    109.00 o 
   9  21  -3     2517.43     2700.17    116.83 o 
  10  21  -3      537.54      692.35     77.82 o 
  11  21  -3       26.04       67.65     55.30 o 
  12  21  -3      165.37      191.09     68.62 o 
  13  21  -3      429.46      374.14     84.89 o 
  14  21  -3     1138.28     1321.40    132.26 o 
  15  21  -3      387.30      469.81     92.40 o 
  16  21  -3       98.98      234.05     84.92 o 
  17  21  -3      199.39      252.54     83.81 o 
   1  23  -3     1245.89     1170.01     86.65 o 
   2  23  -3     4284.54     4139.44    132.37 o 
   3  23  -3      539.77      594.43     70.24 o 
   4  23  -3     2092.90     1951.48    107.31 o 
   5  23  -3     1599.22     1621.67    102.77 o 
   6  23  -3      127.39      188.91     49.49 o 
   7  23  -3      348.11      251.91     57.03 o 
   8  23  -3     3253.65     3019.05    122.92 o 
   9  23  -3      460.57      440.26     67.50 o 
  10  23  -3      428.81      522.05     73.50 o 
  11  23  -3     1074.78     1167.33    110.03 o 
  12  23  -3      165.21      250.95     74.49 o 
  13  23  -3      441.75      513.23     95.27 o 
  14  23  -3      448.48      446.11     93.31 o 
  15  23  -3      159.91      248.40     86.28 o 
  16  23  -3      112.96      145.67     71.52 o 
   1  25  -3      290.73      338.68     61.22 o 
   2  25  -3     1968.21     1797.28    120.77 o 
   3  25  -3      396.59      507.53     67.57 o 
   4  25  -3      626.84      893.16     87.97 o 
   5  25  -3      119.66      282.90     60.14 o 
   6  25  -3       49.83      129.92     53.19 o 
   7  25  -3      455.15      612.33     85.15 o 
   8  25  -3     1711.31     1625.31    122.57 o 
   9  25  -3     1465.56     1457.04    119.31 o 
  10  25  -3      429.66      396.94     74.53 o 
  11  25  -3     1071.76     1381.81    123.09 o 
  12  25  -3      227.41      252.45     76.42 o 
  13  25  -3       50.42      149.38     73.63 o 
  14  25  -3      133.86      178.75     78.16 o 
  15  25  -3      225.11      311.78     91.66 o 
   1  27  -3     1682.97     1706.01    124.68 o 
   2  27  -3     2700.81     2455.05    139.37 o 
   3  27  -3      123.70      212.71     59.86 o 
   4  27  -3      164.97      267.40     61.30 o 
   5  27  -3     1138.91     1200.61    111.07 o 
   6  27  -3       67.26      123.59     58.25 o 
   7  27  -3      565.79      600.72     89.14 o 
   8  27  -3       96.70      110.43     56.11 o 
   9  27  -3       36.95      125.03     55.33 o 
  10  27  -3      264.63      194.59     62.90 o 
  11  27  -3      894.36      975.12    124.48 o 
  12  27  -3      326.80      444.30     98.39 o 
  13  27  -3       14.41       60.84     82.03 o 
   1  29  -3      386.18      424.27     75.62 o 
   2  29  -3      590.19      624.44     88.80 o 
   3  29  -3     1444.49     1522.52    127.56 o 
   4  29  -3      376.59      692.43    102.37 o 
   5  29  -3      924.41     1118.74    125.49 o 
   6  29  -3      663.59      758.43     97.27 o 
   7  29  -3     1024.75     1028.60    111.33 o 
   8  29  -3       17.54      138.92     62.59 o 
   9  29  -3       31.87      111.22     65.97 o 
  10  29  -3      396.89      476.71     89.31 o 
  11  29  -3      246.36      370.95     94.62 o 
   1  31  -3       95.40      214.99     63.78 o 
   2  31  -3      528.69      582.25     85.10 o 
   3  31  -3      205.10      240.41     75.84 o 
   4  31  -3      456.53      469.70     94.83 o 
   5  31  -3      377.29      489.08     92.27 o 
   6  31  -3      787.19      869.59    116.17 o 
   7  31  -3       25.00      143.09     74.81 o 
   8  31  -3     1639.49     1861.56    148.45 o 
   9  31  -3      514.51      566.15     94.95 o 
   1  33  -3      775.74      904.52    117.59 o 
   2  33  -3      221.40      277.88     81.13 o 
   3  33  -3      946.12     1147.15    134.70 o 
   4  33  -3      251.91      316.66     93.67 o 
   5  33  -3        4.17      192.20     77.43 o 
   0   0  -2    16084.40    18143.33    655.31 o 
   2   0  -2    16822.20    19181.29    303.17 o 
   4   0  -2   147115.53   152139.55   5557.78 o 
   6   0  -2    67888.78    74731.31   1804.20 o 
   8   0  -2    13842.95    14279.04    286.34 o 
  10   0  -2     2357.26     2602.87    107.76 o 
  12   0  -2    16492.79    16268.54    292.47 o 
  14   0  -2     1254.54     1363.50    108.10 o 
  16   0  -2      702.24      826.95    123.87 o 
  18   0  -2      354.76      468.07    115.87 o 
  20   0  -2      421.65      521.05    119.06 o 
  22   0  -2       48.20      196.64    125.42 o 
   0   2  -2    96647.08   112149.61    422.01 o 
   1   2  -2    10182.20    11507.39    233.99 o 
   2   2  -2     6851.96     7898.58    229.33 o 
   3   2  -2    32408.54    37671.83    439.72 o 
   4   2  -2    11831.14    14093.75    135.00 o 
   5   2  -2    38331.50    44755.56    796.58 o 
   6   2  -2     8394.01     9011.48    128.17 o 
   7   2  -2     9226.20     9227.00    119.38 o 
   8   2  -2     4486.98     4850.60     92.66 o 
   9   2  -2     1127.46     1223.89     58.41 o 
  10   2  -2     2492.30     2475.08     88.95 o 
  11   2  -2     2410.21     2476.04     79.00 o 
  12   2  -2     3715.12     3756.27     98.87 o 
  13   2  -2     2440.83     2334.13     82.68 o 
  14   2  -2      529.18      590.28     56.56 o 
  15   2  -2      989.10     1014.78     88.89 o 
  16   2  -2      682.63      578.72     77.34 o 
  17   2  -2      223.56      230.57     58.13 o 
  18   2  -2     1883.64     2063.50    131.01 o 
  19   2  -2      277.78      255.37     63.99 o 
  20   2  -2      218.12      248.03     67.15 o 
  21   2  -2       64.25      159.00     67.73 o 
  22   2  -2       57.42      171.77     73.61 o 
   0   4  -2     2596.34     2874.23     66.15 o 
   1   4  -2    19975.60    23848.71    184.60 o 
   2   4  -2    13774.93    15705.40    522.23 o 
   3   4  -2     4938.22     5199.87    168.17 o 
   4   4  -2    39127.96    46005.91    398.11 o 
   5   4  -2    85722.65    96146.92    896.06 o 
   6   4  -2      207.89      225.73     21.73 o 
   7   4  -2    11882.18    12234.08    119.73 o 
   8   4  -2    10280.91    11350.66    248.38 o 
   9   4  -2    13385.92    13875.76    255.41 o 
  10   4  -2     2610.25     2529.93     61.45 o 
  11   4  -2      365.84      377.24     43.39 o 
  12   4  -2     1181.10     1177.35     67.82 o 
  13   4  -2     1981.86     1843.29     78.60 o 
  14   4  -2      371.65      364.13     49.45 o 
  15   4  -2     1654.06     1597.12    103.93 o 
  16   4  -2       61.23       90.30     47.58 o 
  17   4  -2      579.38      567.57     78.17 o 
  18   4  -2       49.19      132.23     54.32 o 
  19   4  -2       12.34       67.28     52.99 o 
  20   4  -2        6.40       86.56     62.21 o 
  21   4  -2      156.59      210.25     72.33 o 
  22   4  -2       22.95      165.40     74.09 o 
   0   6  -2   101384.96   116962.98   1624.22 o 
   1   6  -2    53183.47    61608.69    648.52 o 
   2   6  -2      950.39     1056.27     95.47 o 
   3   6  -2   134656.53   148133.50   1489.19 o 
   4   6  -2     4848.50     4487.36    220.29 o 
   5   6  -2     1186.85     1309.61     45.06 o 
   6   6  -2     3879.91     4029.32     85.01 o 
   7   6  -2     4103.31     4215.91     89.17 o 
   8   6  -2     4112.05     3840.51     98.21 o 
   9   6  -2     4884.48     4932.12    100.11 o 
  10   6  -2     1859.13     1902.63     60.02 o 
  11   6  -2       30.59       68.15     28.86 o 
  12   6  -2     1919.78     1893.52     75.62 o 
  13   6  -2      817.18      931.66     65.67 o 
  14   6  -2      829.60      874.24     67.09 o 
  15   6  -2      972.00     1049.26     89.73 o 
  16   6  -2       50.45       60.85     45.47 o 
  17   6  -2     1615.72     1359.50    106.92 o 
  18   6  -2      694.80      695.43     86.95 o 
  19   6  -2      310.69      467.14     83.22 o 
  20   6  -2       41.53      152.55     65.23 o 
  21   6  -2       45.81      149.19     73.12 o 
  22   6  -2      113.84      172.50     84.37 o 
   0   8  -2    16852.18    14414.55   3951.47 o 
   1   8  -2    55169.41    52103.00   6421.95 o 
   2   8  -2    35769.52    38029.23    219.63 o 
   3   8  -2     1415.02     1497.64     44.84 o 
   4   8  -2    10662.76    11160.38    294.58 o 
   5   8  -2     4099.29     4068.72    375.92 o 
   6   8  -2      246.39      287.99     31.21 o 
   7   8  -2      836.26      967.24     53.40 o 
   8   8  -2     9435.10     9528.00    139.58 o 
   9   8  -2     6180.56     6350.51    140.89 o 
  10   8  -2     7888.40     7773.77    141.34 o 
  11   8  -2      976.49     1095.95     65.39 o 
  12   8  -2     2502.18     2518.48    115.46 o 
  13   8  -2      372.19      423.84     50.25 o 
  14   8  -2      804.90      817.11     66.95 o 
  15   8  -2      798.93      819.20     84.12 o 
  16   8  -2     1901.05     2037.35    122.14 o 
  17   8  -2       95.20      153.17     62.41 o 
  18   8  -2      206.51      296.32     75.14 o 
  19   8  -2      434.07      412.29     91.70 o 
  20   8  -2      415.83      544.40    105.27 o 
  21   8  -2      109.69      185.54     82.27 o 
  22   8  -2       54.38      106.10     73.97 o 
   0  10  -2    20385.23    22971.07    358.52 o 
   1  10  -2     8774.12    10149.64    123.55 o 
   2  10  -2     2184.12     1968.05    129.66 o 
   3  10  -2    27534.59    29770.03    399.62 o 
   4  10  -2    14708.69    16273.71    208.53 o 
   5  10  -2     5546.04     5925.60     95.58 o 
   6  10  -2     8022.63     6225.78    987.08 o 
   7  10  -2     6420.63     6115.57    110.37 o 
   8  10  -2     2635.12     2540.77     87.46 o 
   9  10  -2     2165.14     1736.00    202.27 o 
  10  10  -2     4021.41     3462.77    320.71 o 
  11  10  -2     3036.75     2473.62    265.01 o 
  12  10  -2     3146.77     2493.42    283.02 o 
  13  10  -2     1509.50     1235.46    132.45 o 
  14  10  -2        0.90       49.47     33.45 o 
  15  10  -2      154.18      167.77     46.99 o 
  16  10  -2      119.99      219.42     64.83 o 
  17  10  -2      122.88      228.48     76.58 o 
  18  10  -2      685.40      646.88    108.63 o 
  19  10  -2      472.28      455.88    101.75 o 
  20  10  -2      299.39      320.53     94.20 o 
  21  10  -2      107.03      169.25     81.06 o 
   0  12  -2     5410.00     5862.08    139.42 o 
   1  12  -2    45942.16    51138.45    333.57 o 
   2  12  -2     8075.78     8256.58    107.05 o 
   3  12  -2    15881.42    17597.96    221.35 o 
   4  12  -2     5389.66     5743.99     84.15 o 
   5  12  -2     3590.25     4039.06     85.60 o 
   6  12  -2     3331.25     3207.92     89.31 o 
   7  12  -2     2405.95     1947.78    384.89 o 
   8  12  -2      271.76      271.47     49.59 o 
   9  12  -2     2351.94     1854.47    143.23 o 
  10  12  -2      729.18      752.83     69.43 o 
  11  12  -2     2182.72     2076.09     93.68 o 
  12  12  -2      919.70      849.44     71.78 o 
  13  12  -2      598.91      600.32     64.44 o 
  14  12  -2      273.54      301.90     59.48 o 
  15  12  -2      442.52      609.45     98.00 o 
  16  12  -2        1.29       86.12     59.38 o 
  17  12  -2       34.16      108.33     63.83 o 
  18  12  -2      113.29      141.64     71.63 o 
  19  12  -2      607.84      597.18    113.56 o 
  20  12  -2       34.88      124.01     71.07 o 
  21  12  -2      428.92      483.76    103.23 o 
   0  14  -2     2726.91     2605.35    131.02 o 
   1  14  -2      638.32      573.40     40.43 o 
   2  14  -2     4129.01     4065.76     88.26 o 
   3  14  -2     1473.27     1423.43     52.96 o 
   4  14  -2    20582.75    21075.08    198.15 o 
   5  14  -2     1919.38     2035.11     57.57 o 
   6  14  -2     3602.43     3324.78    245.23 o 
   7  14  -2     1040.82      863.98    109.79 o 
   8  14  -2     2894.29     2860.19    119.63 o 
   9  14  -2       44.00       65.00     31.85 o 
  10  14  -2     2428.51     2421.99     93.61 o 
  11  14  -2      744.13      727.63     66.24 o 
  12  14  -2      918.21      960.27     77.15 o 
  13  14  -2      220.11      231.87     56.52 o 
  14  14  -2      671.78      651.85     82.31 o 
  15  14  -2       50.03      118.67     63.46 o 
  16  14  -2     1155.07     1079.76    130.23 o 
  17  14  -2      307.81      466.90     94.59 o 
  18  14  -2        7.97      120.73     66.99 o 
  19  14  -2      782.07      679.04    118.54 o 
  20  14  -2      243.10      259.62     90.61 o 
   0  16  -2     5900.82     5678.98    185.78 o 
   1  16  -2     4069.23     4150.33     87.81 o 
   2  16  -2     6091.99     5405.57    101.08 o 
   3  16  -2     1911.94     2067.99     65.83 o 
   4  16  -2     2543.81     2362.98    177.43 o 
   5  16  -2    10363.66     9144.86    194.66 o 
   6  16  -2     7655.23     6189.50    550.69 o 
   7  16  -2     5425.34     4803.59    263.57 o 
   8  16  -2     2949.66     2686.94     91.04 o 
   9  16  -2     2279.59     2102.95     84.35 o 
  10  16  -2     4277.66     3273.50    417.00 o 
  11  16  -2      405.00      444.41     65.49 o 
  12  16  -2      491.69      711.98     90.33 o 
  13  16  -2      439.81      455.74     70.45 o 
  14  16  -2      313.39      337.98     64.54 o 
  15  16  -2       68.84       95.76     61.66 o 
  16  16  -2      372.80      396.08     91.42 o 
  17  16  -2       61.77      172.27     76.83 o 
  18  16  -2       26.29      135.11     67.05 o 
  19  16  -2       42.33      142.85     72.01 o 
  20  16  -2       89.33      192.54     81.07 o 
   0  18  -2    29073.65    27504.08    367.34 o 
   1  18  -2     2637.14     2421.58     73.88 o 
   2  18  -2     1190.36     1170.67     61.51 o 
   3  18  -2     1841.00     1839.59     67.99 o 
   4  18  -2     1986.28     1911.87     78.21 o 
   5  18  -2      275.22      339.10     43.77 o 
   6  18  -2       45.27      100.78     38.07 o 
   7  18  -2     1875.63     1820.19     83.35 o 
   8  18  -2     2186.78     2160.21     87.87 o 
   9  18  -2      460.51      606.20     60.59 o 
  10  18  -2      958.06      919.00     80.52 o 
  11  18  -2      819.65      569.30    136.68 o 
  12  18  -2       55.17       60.37     55.85 o 
  13  18  -2      420.80      542.34     78.63 o 
  14  18  -2      427.72      492.80     78.03 o 
  15  18  -2      992.28      884.25    124.35 o 
  16  18  -2      904.27      789.52    120.26 o 
  17  18  -2       12.34      228.76     80.86 o 
  18  18  -2      456.77      413.23    102.44 o 
  19  18  -2       27.09      125.74     74.53 o 
   0  20  -2     4981.44     5124.88    172.14 o 
   1  20  -2      296.36      289.85     45.02 o 
   2  20  -2     7881.12     7293.41    144.58 o 
   3  20  -2    11998.36    11374.91    181.38 o 
   4  20  -2     6856.39     6411.31    140.34 o 
   5  20  -2    10172.54     8499.78    171.99 o 
   6  20  -2     4117.58     3778.18    121.07 o 
   7  20  -2     3427.59     3059.09    112.68 o 
   8  20  -2     1609.90     1646.73     98.90 o 
   9  20  -2     4079.10     3856.20    142.46 o 
  10  20  -2     2549.85     2419.71    121.77 o 
  11  20  -2      173.04      275.41     55.69 o 
  12  20  -2      192.23      206.66     67.67 o 
  13  20  -2       63.31      212.58     70.69 o 
  14  20  -2      391.11      401.86     75.95 o 
  15  20  -2      163.11      296.76     87.61 o 
  16  20  -2      234.14      257.32     81.50 o 
  17  20  -2       85.96      159.70     75.43 o 
  18  20  -2       80.47       69.47     68.93 o 
   0  22  -2    10313.41     9146.14    241.84 o 
   1  22  -2     3840.01     3856.14    115.02 o 
   2  22  -2      878.35      821.64     77.06 o 
   3  22  -2     7417.62     7155.99    170.09 o 
   4  22  -2        9.13       38.77     38.64 o 
   5  22  -2     2293.91     2199.10    101.30 o 
   6  22  -2      968.91     1014.66    103.21 o 
   7  22  -2       17.72       61.73     41.02 o 
   8  22  -2      169.90      170.26     46.29 o 
   9  22  -2     1454.55     1291.38     96.55 o 
  10  22  -2      798.09      906.96     86.71 o 
  11  22  -2      194.84      213.20     56.67 o 
  12  22  -2      138.77      207.86     69.52 o 
  13  22  -2     1730.79     1731.59    143.87 o 
  14  22  -2      441.19      504.03     95.34 o 
  15  22  -2      138.47      254.01     86.67 o 
  16  22  -2       53.73      147.68     79.27 o 
  17  22  -2       34.68      209.99     81.82 o 
   0  24  -2     1287.34     1513.36    154.70 o 
   1  24  -2      575.22      627.21     70.35 o 
   2  24  -2     1658.54     1659.92    103.87 o 
   3  24  -2      346.50      364.30     60.38 o 
   4  24  -2      840.64      965.29     93.00 o 
   5  24  -2      574.72      697.44     83.06 o 
   6  24  -2      185.79      204.34     55.38 o 
   7  24  -2      353.10      415.86     70.90 o 
   8  24  -2      169.31      249.03     59.35 o 
   9  24  -2      676.72      765.74     83.19 o 
  10  24  -2       60.77      121.35     52.30 o 
  11  24  -2       28.76       85.34     51.76 o 
  12  24  -2      800.82      919.78    104.07 o 
  13  24  -2     1107.22     1264.98    132.58 o 
  14  24  -2      179.18      217.50     84.11 o 
  15  24  -2      394.96      557.49    115.56 o 
  16  24  -2      108.59      172.39     81.41 o 
   0  26  -2     2075.04     1639.95    166.05 o 
   1  26  -2       20.67      149.95     48.77 o 
   2  26  -2      264.94      313.68     59.51 o 
   3  26  -2      227.08      281.17     62.11 o 
   4  26  -2      502.69      626.01     83.40 o 
   5  26  -2     1235.11     1228.75    107.89 o 
   6  26  -2     1022.56     1090.18    105.09 o 
   7  26  -2     1546.57     1637.89    124.08 o 
   8  26  -2       44.02      144.20     57.23 o 
   9  26  -2       13.78      131.15     53.31 o 
  10  26  -2      139.33      309.69     67.77 o 
  11  26  -2      377.48      529.56     85.74 o 
  12  26  -2      106.34      215.75     71.54 o 
  13  26  -2       16.41       77.07     70.16 o 
  14  26  -2       37.74      150.07     95.96 o 
   0  28  -2     1510.01     1314.03    162.00 o 
   1  28  -2      557.95      650.53     84.88 o 
   2  28  -2      380.36      423.16     82.41 o 
   3  28  -2      382.07      471.07     83.74 o 
   4  28  -2      239.08      293.86     67.50 o 
   5  28  -2     1249.15     1251.98    117.62 o 
   6  28  -2     1038.98     1174.65    113.90 o 
   7  28  -2      313.64      430.99     76.07 o 
   8  28  -2      189.91      261.86     69.34 o 
   9  28  -2       81.43      131.57     63.68 o 
  10  28  -2      164.01      224.88     71.55 o 
  11  28  -2        4.63       68.71     69.29 o 
  12  28  -2      183.01      357.18     90.72 o 
  13  28  -2      184.15      257.52     98.88 o 
   0  30  -2       72.01      206.65     81.91 o 
   1  30  -2      336.18      335.74     75.05 o 
   2  30  -2      339.22      226.62     70.13 o 
   3  30  -2     1415.09     1504.71    141.36 o 
   4  30  -2      255.08      345.31     79.15 o 
   5  30  -2       53.58       95.57     59.85 o 
   6  30  -2      146.32      209.85     67.89 o 
   7  30  -2       61.03      173.62     67.51 o 
   8  30  -2       70.41      231.29     68.48 o 
   9  30  -2      136.31      189.77     71.01 o 
  10  30  -2       84.35      168.33     69.17 o 
  11  30  -2      113.58      157.61     81.86 o 
   0  32  -2      657.58      684.29    170.39 o 
   1  32  -2      659.52      683.41    118.14 o 
   2  32  -2      369.86      430.05     92.06 o 
   3  32  -2      917.91     1049.40    129.32 o 
   4  32  -2      158.53      278.07     78.66 o 
   5  32  -2      565.80      474.52     96.34 o 
   6  32  -2      177.29      275.26     84.38 o 
   7  32  -2      650.98      788.05    107.15 o 
   8  32  -2      375.90      468.30     92.27 o 
   0  34  -2      104.12      216.73    113.49 o 
   1  34  -2       45.90      160.70     77.22 o 
   2  34  -2      227.09      201.52     86.02 o 
   3  34  -2       80.18      179.99     83.48 o 
   1   1  -1     4008.11     4812.01     68.02 o 
   2   1  -1     5135.08     5028.27    681.75 o 
   3   1  -1    19743.33    22743.36    247.77 o 
   4   1  -1   124208.01   136311.27   1726.01 o 
   5   1  -1   171896.81   189042.44   1682.91 o 
   6   1  -1     6388.87     6791.65     89.52 o 
   7   1  -1      424.47      419.76     33.00 o 
   8   1  -1    18864.78    20525.86    233.27 o 
   9   1  -1    10538.80    10966.94    198.56 o 
  10   1  -1    13400.13    13703.29    187.15 o 
  11   1  -1     5408.49     5719.04    150.20 o 
  12   1  -1      296.41      347.80     42.51 o 
  13   1  -1      638.69      639.59     53.54 o 
  14   1  -1      947.63     1131.71     84.52 o 
  15   1  -1     1171.20     1207.61     91.92 o 
  16   1  -1     1243.31     1131.46     95.76 o 
  17   1  -1      995.24     1225.33    102.22 o 
  18   1  -1      679.80      753.12     90.19 o 
  19   1  -1       13.16       93.22     54.22 o 
  20   1  -1      171.60      264.34     65.37 o 
  21   1  -1      304.60      231.98     72.15 o 
  22   1  -1       47.12      119.13     78.08 o 
  23   1  -1       71.68      176.12     84.44 o 
   1   3  -1     8188.67     8464.15    858.39 o 
   2   3  -1    26164.71    30020.16    604.17 o 
   3   3  -1    55532.61    65816.02   1053.45 o 
   4   3  -1   118139.51   136304.81   1146.63 o 
   5   3  -1    62707.46    71874.48    915.44 o 
   6   3  -1    22085.94    22943.08    317.96 o 
   7   3  -1    12701.14    13132.07    278.45 o 
   8   3  -1    10000.31    10908.56    134.75 o 
   9   3  -1      103.84      124.48     27.14 o 
  10   3  -1     3534.70     3639.29     88.88 o 
  11   3  -1     5705.67     5120.21    104.45 o 
  12   3  -1     6961.89     6444.73    121.01 o 
  13   3  -1      655.77      735.86     55.44 o 
  14   3  -1     3061.46     2869.67    113.12 o 
  15   3  -1      207.50      228.36     51.67 o 
  16   3  -1      290.20      394.07     62.71 o 
  17   3  -1      783.47      970.05     95.05 o 
  18   3  -1        7.46      112.64     52.58 o 
  19   3  -1      164.40      257.36     69.61 o 
  20   3  -1       88.59      164.03     64.89 o 
  21   3  -1       44.52      142.91     66.13 o 
  22   3  -1      260.67      326.26     82.86 o 
   1   5  -1    14054.05    13283.10    990.96 o 
   2   5  -1     1864.79     2178.07     40.70 o 
   3   5  -1    18631.39    21075.14    327.19 o 
   4   5  -1    49771.73    56159.07    560.35 o 
   5   5  -1    45048.58    50894.40    480.86 o 
   6   5  -1     2293.13     2014.02    181.08 o 
   7   5  -1    16554.80    16669.38    300.58 o 
   8   5  -1    17803.62    18462.11    247.57 o 
   9   5  -1    32231.27    33829.93    591.21 o 
  10   5  -1     2538.56     2266.83    132.88 o 
  11   5  -1     2295.09     2252.53     72.92 o 
  12   5  -1     5780.35     5771.11    117.64 o 
  13   5  -1     2188.18     2089.03     77.51 o 
  14   5  -1      441.54      446.58     59.64 o 
  15   5  -1      651.16      659.74     79.08 o 
  16   5  -1      139.16      276.30     55.85 o 
  17   5  -1     1621.12     1537.66    111.09 o 
  18   5  -1      392.30      357.01     73.04 o 
  19   5  -1      221.97      189.41     64.79 o 
  20   5  -1       11.61      174.69     64.32 o 
  21   5  -1       72.61      176.50     70.09 o 
  22   5  -1       58.30       83.71     69.52 o 
   1   7  -1    32708.07    35959.63    354.49 o 
   2   7  -1    62765.27    73178.80    568.05 o 
   3   7  -1    16143.42    18521.57    212.26 o 
   4   7  -1     4565.26     4059.68    434.07 o 
   5   7  -1    22930.20    25466.93    455.42 o 
   6   7  -1     6077.69     6162.00    217.26 o 
   7   7  -1     5520.15     5085.60    132.04 o 
   8   7  -1    18243.53    19445.57    462.97 o 
   9   7  -1    10549.63    10112.64    200.51 o 
  10   7  -1     5273.53     5008.72    129.94 o 
  11   7  -1      878.97      841.54     55.42 o 
  12   7  -1     1380.97     1424.89     75.50 o 
  13   7  -1      908.84      922.67     62.12 o 
  14   7  -1      342.68      428.02     59.69 o 
  15   7  -1      602.23      531.54     66.39 o 
  16   7  -1       43.31      170.17     46.95 o 
  17   7  -1       74.72      191.23     61.77 o 
  18   7  -1      816.76      718.81     98.75 o 
  19   7  -1       19.42      158.74     63.33 o 
  20   7  -1      275.51      324.56     83.97 o 
  21   7  -1       63.68      187.59     78.22 o 
  22   7  -1        3.72      131.75     79.57 o 
   1   9  -1    54980.72    62112.20    415.98 o 
   2   9  -1    60069.50    66853.62    621.24 o 
   3   9  -1    13799.87    13021.46   1008.63 o 
   4   9  -1    29950.31    33107.38    370.84 o 
   5   9  -1    13192.77    14899.07    235.66 o 
   6   9  -1    12072.24    14237.17    210.74 o 
   7   9  -1     5166.94     5404.69     95.56 o 
   8   9  -1      342.38      371.66     40.93 o 
   9   9  -1     1552.33     1406.13     66.37 o 
  10   9  -1      896.31     1010.86     59.12 o 
  11   9  -1     5545.05     5443.66    121.33 o 
  12   9  -1      134.20      170.86     36.81 o 
  13   9  -1     1976.84     1885.14     78.26 o 
  14   9  -1      839.42      916.38     79.59 o 
  15   9  -1     1200.14     1356.77    112.14 o 
  16   9  -1      949.28     1130.45    109.21 o 
  17   9  -1     2305.50     2394.96    187.31 o 
  18   9  -1       16.30       69.09     62.13 o 
  19   9  -1       28.80       12.60     60.96 o 
  20   9  -1      139.67      199.11     80.90 o 
  21   9  -1      103.60      141.09     82.63 o 
  22   9  -1       27.99       85.33     80.35 o 
   1  11  -1    33383.62    35015.99    283.53 o 
   2  11  -1     8510.28     9345.39    114.15 o 
   3  11  -1     2880.94     2614.31    400.19 o 
   4  11  -1     1470.52     1557.44     47.97 o 
   5  11  -1    15749.29    16300.91    184.32 o 
   6  11  -1     6335.57     6509.27    119.09 o 
   7  11  -1     1553.45     1481.56     65.07 o 
   8  11  -1      181.11      225.31     33.38 o 
   9  11  -1     3838.17     3788.20     96.30 o 
  10  11  -1      873.26      952.61     58.84 o 
  11  11  -1     3943.63     3690.46    152.02 o 
  12  11  -1     1597.37     1617.12     74.08 o 
  13  11  -1      706.91      666.47     65.48 o 
  14  11  -1      223.61      253.10     66.43 o 
  15  11  -1      162.18      231.23     67.03 o 
  16  11  -1       90.73      156.62     63.94 o 
  17  11  -1      269.48      409.71     89.44 o 
  18  11  -1      151.42      204.81     72.91 o 
  19  11  -1      106.15      109.54     67.28 o 
  20  11  -1       87.87      120.08     74.99 o 
  21  11  -1       54.69      106.73     79.09 o 
   1  13  -1    18161.23    19173.27    189.39 o 
   2  13  -1    21007.28    22282.98    209.00 o 
   3  13  -1    15532.43    15383.72    639.16 o 
   4  13  -1     9379.90     9080.31    125.99 o 
   5  13  -1     5210.47     5054.51     94.09 o 
   6  13  -1     3976.68     4234.07     88.12 o 
   7  13  -1    11594.91    11114.79    142.52 o 
   8  13  -1    13594.90    13345.52    276.02 o 
   9  13  -1     2155.51     2069.68     82.23 o 
  10  13  -1     4389.38     4091.50    121.82 o 
  11  13  -1      953.18      984.58     72.11 o 
  12  13  -1     1936.52     1832.92    104.26 o 
  13  13  -1     3466.40     3217.04    124.23 o 
  14  13  -1      582.36      545.49     90.06 o 
  15  13  -1      696.47      696.19    100.93 o 
  16  13  -1       83.95      203.35     68.59 o 
  17  13  -1      579.21      570.32     97.80 o 
  18  13  -1       37.39      165.07     72.42 o 
  19  13  -1       39.15      227.03     77.08 o 
  20  13  -1      120.11      185.08     76.95 o 
  21  13  -1      245.15      408.95    103.13 o 
   1  15  -1    45949.95    46913.36    595.46 o 
   2  15  -1    21291.63    22204.56    219.44 o 
   3  15  -1    17106.90    16948.49    226.39 o 
   4  15  -1     3966.65     3394.24    310.59 o 
   5  15  -1      550.86      558.25     49.83 o 
   6  15  -1     5044.15     4709.34     99.08 o 
   7  15  -1     1722.75     1646.36     76.56 o 
   8  15  -1     7672.16     7072.39    145.61 o 
   9  15  -1      470.42      442.02     53.77 o 
  10  15  -1      732.58      825.20     77.01 o 
  11  15  -1      234.76      319.60     65.74 o 
  12  15  -1      707.25      697.43     80.50 o 
  13  15  -1      842.82      918.09     89.14 o 
  14  15  -1      636.03      728.01    108.99 o 
  15  15  -1      541.33      559.66    102.63 o 
  16  15  -1      441.10      500.79     98.02 o 
  17  15  -1       28.37      154.74     74.77 o 
  18  15  -1      471.78      547.71    104.42 o 
  19  15  -1       28.28       85.86     70.81 o 
  20  15  -1      266.43      250.61     88.87 o 
   1  17  -1    12126.07    12581.13    154.39 o 
   2  17  -1    12608.29    12261.98    201.94 o 
   3  17  -1     1033.49     1100.34     62.13 o 
   4  17  -1    11443.17    11846.48    173.75 o 
   5  17  -1     2837.09     2677.81    117.71 o 
   6  17  -1      417.19      488.96     61.53 o 
   7  17  -1     3125.00     2954.42    111.82 o 
   8  17  -1     6836.35     6908.33    153.33 o 
   9  17  -1      657.58      683.10     76.28 o 
  10  17  -1      248.12      355.19     63.70 o 
  11  17  -1      316.18      336.83     64.40 o 
  12  17  -1     1320.30     1376.46    115.03 o 
  13  17  -1      493.00      481.34     74.79 o 
  14  17  -1      391.33      524.16     97.29 o 
  15  17  -1      538.54      582.94    101.92 o 
  16  17  -1      149.84      214.67     81.79 o 
  17  17  -1      121.41      167.33     75.57 o 
  18  17  -1      147.82      273.98     85.08 o 
  19  17  -1       24.62      111.16     74.49 o 
  20  17  -1       27.57      130.72     77.52 o 
   1  19  -1     1573.77     1598.37     69.06 o 
   2  19  -1      679.63      689.50     52.53 o 
   3  19  -1     3171.71     2989.51     85.80 o 
   4  19  -1      178.14      139.47     39.62 o 
   5  19  -1     2192.80     1850.90    212.53 o 
   6  19  -1      385.72      535.51     67.22 o 
   7  19  -1     3827.10     3340.96    123.88 o 
   8  19  -1     1200.04     1031.31     89.41 o 
   9  19  -1     7168.89     6261.37    213.42 o 
  10  19  -1     2334.49     2202.45    119.07 o 
  11  19  -1       38.25      111.24     48.78 o 
  12  19  -1      273.53      253.50     66.46 o 
  13  19  -1      388.98      452.48     75.44 o 
  14  19  -1      251.94      357.34     88.50 o 
  15  19  -1      193.46      197.80     77.96 o 
  16  19  -1      405.48      467.92    115.01 o 
  17  19  -1      275.61      382.55    100.42 o 
  18  19  -1        3.09      102.20     77.91 o 
  19  19  -1       65.66      162.71     80.59 o 
   1  21  -1     1243.23     1267.48     78.42 o 
   2  21  -1    13039.56    12827.85    379.79 o 
   3  21  -1     5339.83     4815.83    151.23 o 
   4  21  -1     8992.01     7817.76    167.88 o 
   5  21  -1     1873.88     2079.43    109.26 o 
   6  21  -1     1303.68     1162.17    212.77 o 
   7  21  -1      829.44      913.00     88.30 o 
   8  21  -1     1205.31     1181.72     97.09 o 
   9  21  -1      295.41      382.25     67.83 o 
  10  21  -1     1002.67     1014.63     95.64 o 
  11  21  -1      279.90      272.24     61.53 o 
  12  21  -1      929.78     1071.36    102.66 o 
  13  21  -1      104.03      189.58     69.42 o 
  14  21  -1     1075.45     1079.73    139.62 o 
  15  21  -1      288.39      313.17     95.18 o 
  16  21  -1      317.26      406.57    103.19 o 
  17  21  -1      263.62      344.42     95.99 o 
  18  21  -1       33.17      181.18     82.96 o 
   1  23  -1     3174.38     2848.85    103.73 o 
   2  23  -1     3316.82     3218.68    129.65 o 
   3  23  -1     1931.36     2088.48    115.17 o 
   4  23  -1     8142.41     7441.06    193.75 o 
   5  23  -1     1685.67     1525.53    108.58 o 
   6  23  -1     2096.74     1830.26    117.58 o 
   7  23  -1      912.40      835.37     85.30 o 
   8  23  -1     1760.75     1750.77    117.52 o 
   9  23  -1     1052.21     1195.26    106.88 o 
  10  23  -1      715.75      895.59     96.88 o 
  11  23  -1       74.50      205.15     59.79 o 
  12  23  -1       22.51        7.59     48.70 o 
  13  23  -1      126.75      208.13     74.70 o 
  14  23  -1      140.14      192.47     97.58 o 
  15  23  -1       63.50      137.65     75.90 o 
  16  23  -1      320.15      471.13    108.72 o 
  17  23  -1       63.34       70.98     80.31 o 
   1  25  -1      698.94      595.76     80.70 o 
   2  25  -1      379.72      486.67     72.05 o 
   3  25  -1      513.09      483.63     70.96 o 
   4  25  -1      273.06      368.70     66.91 o 
   5  25  -1      512.70      532.52     78.59 o 
   6  25  -1      101.16      213.44     56.17 o 
   7  25  -1     3360.89     3341.74    143.44 o 
   8  25  -1      862.18      877.33     97.53 o 
   9  25  -1     1305.11     1431.12    118.11 o 
  10  25  -1       31.11      150.09     50.94 o 
  11  25  -1     1296.32     1469.79    112.71 o 
  12  25  -1       46.13      126.88     60.71 o 
  13  25  -1      428.46      530.63     87.35 o 
  14  25  -1      203.64      299.75    109.30 o 
  15  25  -1      149.96      237.47     93.25 o 
   1  27  -1     2180.11     2158.40    133.66 o 
   2  27  -1     3403.13     2866.35    137.67 o 
   3  27  -1      527.52      530.93     78.33 o 
   4  27  -1     1168.48     1339.58    114.43 o 
   5  27  -1     3764.61     3054.19    140.92 o 
   6  27  -1      708.72      629.55     87.84 o 
   7  27  -1      426.74      360.68     69.96 o 
   8  27  -1      156.23      147.63     56.17 o 
   9  27  -1      420.41      447.43     76.94 o 
  10  27  -1      434.62      446.22     78.89 o 
  11  27  -1        8.35       95.80     58.80 o 
  12  27  -1      212.45      285.07     82.94 o 
  13  27  -1       29.52       86.03     69.00 o 
  14  27  -1       95.47      116.07     95.60 o 
   1  29  -1     1584.80     1333.41    143.44 o 
   2  29  -1      241.27      344.45     85.35 o 
   3  29  -1     1264.08     1399.65    119.94 o 
   4  29  -1       28.18      138.70     56.42 o 
   5  29  -1       46.75      162.87     60.36 o 
   6  29  -1      124.42      195.81     63.41 o 
   7  29  -1      229.16      350.55     75.82 o 
   8  29  -1      597.04      752.73     98.94 o 
   9  29  -1      302.17      362.64     76.82 o 
  10  29  -1       31.53      138.50     65.84 o 
  11  29  -1      209.34      275.85     72.88 o 
  12  29  -1      169.63      280.35     86.83 o 
   1  31  -1      216.46      346.61     87.54 o 
   2  31  -1      648.47      611.50    110.34 o 
   3  31  -1       95.07      161.47     75.52 o 
   4  31  -1       96.46      157.12     77.34 o 
   5  31  -1      495.13      628.72    101.23 o 
   6  31  -1      205.71      210.69     67.35 o 
   7  31  -1      176.44      141.74     66.72 o 
   8  31  -1      949.47      886.67    111.14 o 
   9  31  -1      115.46      196.08     68.25 o 
  10  31  -1      672.18      865.05    115.26 o 
   1  33  -1      378.78      505.42    106.93 o 
   2  33  -1       85.96      194.35     82.74 o 
   3  33  -1      671.05      891.58    135.33 o 
   4  33  -1        3.48       73.00     74.08 o 
   5  33  -1       14.31      168.68     83.97 o 
   6  33  -1       71.89      144.07     82.11 o 
   7  33  -1      380.24      511.38    101.41 o 
   2   0   0      504.59      699.26    116.49 o 
   4   0   0   191113.22   202302.03   3034.13 o 
   6   0   0    21229.82    22454.48    205.62 o 
   8   0   0    33620.32    36238.64   1357.72 o 
  10   0   0      296.35      477.97     53.69 o 
  12   0   0    16809.49    17250.13    596.87 o 
  14   0   0     1272.78     1594.60    152.54 o 
  16   0   0      507.18      468.50     94.33 o 
  18   0   0     2985.12     2662.95    194.33 o 
  20   0   0       67.05       58.21     87.46 o 
  22   0   0       40.91      191.21    110.60 o 
   0   2   0      189.69       -1.21      8.00 o 
   1   2   0      993.37      820.60     37.73 o 
   2   2   0     1632.05     2015.45     29.54 o 
   3   2   0    28797.27    33495.48    413.08 o 
   4   2   0     1516.06     1649.50     79.06 o 
   5   2   0    35472.55    39238.96    608.53 o 
   6   2   0    19243.65    18496.90   1753.08 o 
   7   2   0    13978.17    14984.54    174.17 o 
   8   2   0      782.17      855.58     59.81 o 
   9   2   0    27037.36    28605.01    892.71 o 
  10   2   0     1763.72     2059.13     60.80 o 
  11   2   0     1794.19     2134.50     65.51 o 
  12   2   0      172.37      235.31     34.22 o 
  13   2   0      213.57      224.21     44.78 o 
  14   2   0      652.56      584.01     66.06 o 
  15   2   0        9.74      111.98     41.14 o 
  16   2   0      752.60      858.12     84.06 o 
  17   2   0     2170.70     1993.04    121.39 o 
  18   2   0       68.28       67.98     52.28 o 
  19   2   0       88.83      118.63     59.27 o 
  20   2   0       56.64      145.80     62.56 o 
  21   2   0      215.66      305.65     88.19 o 
  22   2   0      381.30      502.52    106.76 o 
  23   2   0       66.71      121.67     80.16 o 
   0   4   0     1412.83     2293.21     74.01 o 
   1   4   0     5696.43     6329.52    772.69 o 
   2   4   0      318.51      346.73     19.99 o 
   3   4   0    12426.49    13394.96    242.09 o 
   4   4   0     7501.13     7995.98    172.12 o 
   5   4   0     2553.19     2992.30     54.57 o 
   6   4   0    37145.08    40124.03    545.91 o 
   7   4   0     5818.64     5096.47    108.68 o 
   8   4   0     5499.50     5365.79    102.44 o 
   9   4   0     7963.40     8219.42    119.54 o 
  10   4   0     6853.56     6986.15    211.09 o 
  11   4   0     4675.59     4200.18    159.76 o 
  12   4   0      112.03       69.31     26.11 o 
  13   4   0      192.91      153.14     36.99 o 
  14   4   0     2142.26     1557.54    278.84 o 
  15   4   0      140.90       97.50     38.37 o 
  16   4   0       96.71       90.92     39.44 o 
  17   4   0      224.62      361.75     71.59 o 
  18   4   0       31.32       60.16     44.47 o 
  19   4   0        1.38       84.19     54.11 o 
  20   4   0        7.97       78.29     61.65 o 
  21   4   0        9.12       47.19     58.19 o 
  22   4   0       17.08      155.25     71.68 o 
   0   6   0     2788.37     4012.65     71.23 o 
   1   6   0    65722.16    70076.07   1462.75 o 
   2   6   0      307.00      353.92     24.75 o 
   3   6   0    53584.27    60606.67    869.62 o 
   4   6   0      225.39      265.98     22.42 o 
   5   6   0     8875.19    10091.48    177.95 o 
   6   6   0    14137.69    15999.94    270.91 o 
   7   6   0     1305.26     1274.61     46.73 o 
   8   6   0     1619.28     1447.17     51.20 o 
   9   6   0     5819.34     6052.27    116.39 o 
  10   6   0       72.14       94.41     26.73 o 
  11   6   0      259.29      318.91     38.48 o 
  12   6   0      618.97      622.66     49.97 o 
  13   6   0       91.08      122.92     37.62 o 
  14   6   0       93.39       54.28     37.39 o 
  15   6   0     1184.47     1222.58     91.20 o 
  16   6   0      128.86      168.46     53.04 o 
  17   6   0     2140.02     2163.42    136.26 o 
  18   6   0      455.76      437.98     80.98 o 
  19   6   0       54.49      159.27     59.18 o 
  20   6   0       77.91      152.89     65.19 o 
  21   6   0      219.27      291.71     87.04 o 
  22   6   0        0.02       82.50     67.45 o 
   0   8   0   481611.44   378723.94  22394.67 o 
   1   8   0     9049.07    11529.17    114.46 o 
   2   8   0    39915.48    37694.44   4211.19 o 
   3   8   0     5045.59     5678.55     86.59 o 
   4   8   0    38525.00    40946.52    569.87 o 
   5   8   0     6940.53     7214.88    132.63 o 
   6   8   0      359.96      477.01     32.63 o 
   7   8   0     3116.80     3286.85     71.33 o 
   8   8   0     3169.15     3037.38     73.17 o 
   9   8   0      119.89      203.40     31.83 o 
  10   8   0     5759.61     5410.98    123.52 o 
  11   8   0      991.18      974.71     57.95 o 
  12   8   0     2563.42     2369.71     81.86 o 
  13   8   0      235.58      277.88     49.86 o 
  14   8   0     1153.62     1398.45    124.21 o 
  15   8   0      486.17      555.17     78.65 o 
  16   8   0      219.18      386.83     72.45 o 
  17   8   0      377.21      438.27     81.56 o 
  18   8   0        3.05       83.62     64.45 o 
  19   8   0       10.03      108.71     70.39 o 
  20   8   0       80.67      172.59     78.43 o 
  21   8   0      146.40      232.41     83.06 o 
  22   8   0      287.76      361.42     99.72 o 
   0  10   0     4451.52     4405.41    128.05 o 
   1  10   0    35342.84    38075.13    242.70 o 
   2  10   0     4168.84     5398.21     96.50 o 
   3  10   0      481.95      528.95     38.23 o 
   4  10   0     2597.04     2512.30     72.35 o 
   5  10   0     3883.18     4735.37    108.91 o 
   6  10   0    22079.09    24012.00    430.08 o 
   7  10   0    39487.27    43185.39    652.37 o 
   8  10   0     3450.01     3640.85     85.08 o 
   9  10   0      227.23      282.08     35.31 o 
  10  10   0       29.10       45.86     25.94 o 
  11  10   0     1029.66     1080.98     64.94 o 
  12  10   0     1254.17     1276.62     67.05 o 
  13  10   0       41.08       42.38     40.86 o 
  14  10   0      356.98      413.49     71.30 o 
  15  10   0       97.69      121.17     61.55 o 
  16  10   0     1394.05     1632.38    148.21 o 
  17  10   0      201.12      373.29     88.91 o 
  18  10   0       84.25       90.05     70.64 o 
  19  10   0       12.30       59.59     67.12 o 
  20  10   0        1.65       77.79     69.90 o 
  21  10   0      290.53      277.51     93.94 o 
  22  10   0      157.58      289.85     97.93 o 
   0  12   0   163535.91   158396.69   1729.22 o 
   1  12   0    30291.05    34902.95    242.20 o 
   2  12   0     2288.69     2338.85     71.98 o 
   3  12   0    18325.15    15271.88   1973.93 o 
   4  12   0    51989.85    55752.28    871.65 o 
   5  12   0     3065.65     2817.30     78.03 o 
   6  12   0     2245.53     2167.34     56.15 o 
   7  12   0     2002.33     1981.54     74.33 o 
   8  12   0       39.51       52.42     23.42 o 
   9  12   0     1276.73     1296.47     59.51 o 
  10  12   0     1042.83     1224.47     61.31 o 
  11  12   0     7509.57     6252.76    245.58 o 
  12  12   0      761.13      794.19     74.40 o 
  13  12   0     2336.64     2500.26    149.86 o 
  14  12   0       59.75       65.17     55.53 o 
  15  12   0     1819.59     1503.53    141.31 o 
  16  12   0      630.05      548.60    101.78 o 
  17  12   0       64.67       85.09     60.08 o 
  18  12   0       22.72       74.99     63.71 o 
  19  12   0      160.97      274.51     83.48 o 
  20  12   0       57.68       96.78     71.75 o 
  21  12   0      181.71      254.89     89.37 o 
   0  14   0     7431.06     8867.67    266.83 o 
   1  14   0      529.93      636.30     39.23 o 
   2  14   0       80.90      143.45     31.05 o 
   3  14   0      613.36      550.90     46.95 o 
   4  14   0     5190.16     4688.48    283.62 o 
   5  14   0      446.21      428.86     44.58 o 
   6  14   0        3.99       30.90     27.46 o 
   7  14   0    19109.12    19414.40    434.44 o 
   8  14   0    13781.51    13228.57    245.85 o 
   9  14   0     3701.06     3681.40    116.14 o 
  10  14   0      639.81      643.46     69.72 o 
  11  14   0     3157.12     2719.41    110.42 o 
  12  14   0     1268.88     1160.67     91.13 o 
  13  14   0       22.35       56.03     51.32 o 
  14  14   0        4.53       81.96     56.65 o 
  15  14   0      114.19      122.50     66.19 o 
  16  14   0        6.64      102.70     67.33 o 
  17  14   0     1320.02     1085.65    137.72 o 
  18  14   0      457.84      480.61    102.38 o 
  19  14   0       99.53      219.17     81.03 o 
  20  14   0       11.77      154.82     76.28 o 
  21  14   0       97.88      187.47     84.56 o 
   0  16   0     9476.72     9537.21    222.03 o 
   1  16   0       15.05       61.01     23.04 o 
   2  16   0     3973.41     3818.59     97.86 o 
   3  16   0    17175.23    17687.30    206.54 o 
   4  16   0    33927.81    32346.00    310.73 o 
   5  16   0     4105.91     3655.60    101.12 o 
   6  16   0     1811.88     1716.68     76.62 o 
   7  16   0      151.98      156.80     37.87 o 
   8  16   0      940.77      812.33     74.75 o 
   9  16   0       90.68       53.93     39.50 o 
  10  16   0      133.22      239.73     53.45 o 
  11  16   0      164.25      226.55     55.43 o 
  12  16   0      642.91      627.29     77.15 o 
  13  16   0      742.94      683.09     90.80 o 
  14  16   0     3148.30     2965.73    168.39 o 
  15  16   0      156.06      138.91     71.88 o 
  16  16   0      278.69      274.59     80.90 o 
  17  16   0      161.97      255.57     87.95 o 
  18  16   0       11.80       83.62     80.22 o 
  19  16   0       25.25      115.28     74.90 o 
  20  16   0       80.69      152.59     80.37 o 
   0  18   0     8134.30     7954.96    192.40 o 
   1  18   0      399.80      393.90     54.13 o 
   2  18   0     3919.36     3778.98    103.58 o 
   3  18   0     1112.31     1166.91     70.64 o 
   4  18   0     1212.86     1504.46     75.99 o 
   5  18   0     2556.99     2469.40    304.17 o 
   6  18   0       83.02      135.49     38.67 o 
   7  18   0        0.04       67.35     38.77 o 
   8  18   0       36.61       30.53     39.11 o 
   9  18   0       48.51      156.65     50.59 o 
  10  18   0      659.88      698.27     82.14 o 
  11  18   0      669.08      688.27     83.08 o 
  12  18   0     3683.01     3554.04    151.29 o 
  13  18   0      153.72       82.23     51.16 o 
  14  18   0       35.22       86.12     60.38 o 
  15  18   0        8.43       94.26     63.47 o 
  16  18   0       25.80       39.06     63.85 o 
  17  18   0       12.99       74.48     72.75 o 
  18  18   0      689.46      699.85    122.73 o 
  19  18   0       72.42      111.06     78.19 o 
   0  20   0    10473.00    10071.14    331.47 o 
   1  20   0    16648.08    14699.89    337.92 o 
   2  20   0     3257.04     3166.05    103.57 o 
   3  20   0      568.31      575.40     58.80 o 
   4  20   0       52.17       82.09     35.22 o 
   5  20   0     2221.76     2077.45     89.90 o 
   6  20   0       20.79       91.30     42.62 o 
   7  20   0      320.03      509.83     69.29 o 
   8  20   0     1457.36     1492.51    103.72 o 
   9  20   0     1089.74     1128.12     95.95 o 
  10  20   0     1447.97     1352.68    104.65 o 
  11  20   0     1196.02     1148.29    102.25 o 
  12  20   0       48.84      179.74     54.63 o 
  13  20   0      289.96      274.25     70.77 o 
  14  20   0      568.83      731.99    118.89 o 
  15  20   0     1189.03     1093.48    142.14 o 
  16  20   0       16.87      116.47     71.56 o 
  17  20   0       61.79      238.34     85.98 o 
  18  20   0        3.51      179.06     85.14 o 
   0  22   0     5862.93     6251.35    234.27 o 
   1  22   0       50.36       70.24     45.35 o 
   2  22   0      109.11      176.72     52.05 o 
   3  22   0      622.20      488.16     69.00 o 
   4  22   0     9475.54     8073.05    222.72 o 
   5  22   0     7441.60     6833.62    177.56 o 
   6  22   0     3948.44     3120.48    401.65 o 
   7  22   0     4200.54     3902.92    141.88 o 
   8  22   0       53.42      148.75     51.90 o 
   9  22   0     3791.38     3399.95    138.79 o 
  10  22   0      120.05      184.40     56.49 o 
  11  22   0      798.41      935.58     96.03 o 
  12  22   0      127.80      181.28     57.15 o 
  13  22   0       56.14      210.92     66.88 o 
  14  22   0       96.48      109.48     72.30 o 
  15  22   0       86.78      294.65     91.53 o 
  16  22   0       59.39      211.60     85.99 o 
  17  22   0       94.21      137.54     77.88 o 
   0  24   0    40354.27    37867.85   1315.86 o 
   1  24   0      266.66      313.37     63.97 o 
   2  24   0      751.55      850.71     93.47 o 
   3  24   0     4702.93     4729.25    174.35 o 
   4  24   0       46.28       60.43     49.53 o 
   5  24   0      262.51      366.02     74.04 o 
   6  24   0      791.82      722.78     94.47 o 
   7  24   0     2795.07     2672.71    145.81 o 
   8  24   0       90.66      208.67     58.99 o 
   9  24   0     1187.13     1304.66    112.24 o 
  10  24   0      195.12      305.45     67.61 o 
  11  24   0      817.46      844.82     98.52 o 
  12  24   0       42.59      137.97     59.49 o 
  13  24   0      656.00      540.94    103.95 o 
  14  24   0       34.56      133.55     80.75 o 
  15  24   0      108.14      197.07     88.28 o 
  16  24   0       15.25      104.54     85.32 o 
   0  26   0     5056.68     3659.69    257.29 o 
   1  26   0      104.36      178.51     56.60 o 
   2  26   0     4424.75     4125.63    169.95 o 
   3  26   0     2865.22     2629.04    142.41 o 
   4  26   0     2117.54     1830.48    152.20 o 
   5  26   0      265.53      286.99     70.49 o 
   6  26   0     2696.11     2600.45    148.73 o 
   7  26   0      163.98      169.25     64.90 o 
   8  26   0        9.99       37.54     51.72 o 
   9  26   0       28.33      137.79     61.90 o 
  10  26   0     1279.47     1755.18    145.87 o 
  11  26   0       46.90      148.84     62.39 o 
  12  26   0      207.99      354.92     77.88 o 
  13  26   0      110.43      268.02     86.87 o 
  14  26   0       53.10      148.48     99.97 o 
  15  26   0       63.46      140.46     83.62 o 
   0  28   0     3167.35     2873.87    237.83 o 
   1  28   0       41.82       57.18     49.85 o 
   2  28   0       80.22      184.70     64.51 o 
   3  28   0       40.91      181.51     61.96 o 
   4  28   0     2220.73     2304.02    155.40 o 
   5  28   0       19.99      112.28     60.38 o 
   6  28   0      789.60      815.19    116.19 o 
   7  28   0      683.94      544.68    106.66 o 
   8  28   0        1.72       50.60     60.66 o 
   9  28   0      507.96      534.31     92.34 o 
  10  28   0       44.75       70.06     67.18 o 
  11  28   0      464.26      603.52    106.18 o 
  12  28   0      294.52      393.86     94.27 o 
  13  28   0       38.99      217.83    102.07 o 
   0  30   0     1880.85     2230.78    256.80 o 
   1  30   0      185.17      430.65     89.63 o 
   2  30   0       44.04      173.68     76.61 o 
   3  30   0      658.10      645.37    100.41 o 
   4  30   0      875.41     1307.78    133.17 o 
   5  30   0       72.89      190.84     68.86 o 
   6  30   0      140.12      187.60     70.00 o 
   7  30   0      224.70      218.07     71.65 o 
   8  30   0       47.54       56.65     64.64 o 
   9  30   0      112.09      141.98     68.24 o 
  10  30   0       29.72      180.51     71.73 o 
  11  30   0       47.09      124.83     72.48 o 
   0  32   0      246.12      327.82    123.08 o 
   1  32   0     2635.85     2128.65    189.33 o 
   2  32   0        2.80       49.09     65.77 o 
   3  32   0        0.70      114.92     74.57 o 
   4  32   0     1172.09     1051.15    129.44 o 
   5  32   0      477.18      516.38     96.15 o 
   6  32   0      300.51      306.52     80.52 o 
   7  32   0      256.05      311.96     87.23 o 
   8  32   0      670.45      739.85    116.50 o 
   0  34   0     2248.81     2385.27    292.00 o 
   1  34   0      454.08      391.46    106.68 o 
   2  34   0       72.29      186.80     87.33 o 
   3  34   0       36.31      146.87     79.72 o 
   4  34   0     1764.49     1790.52    186.84 o 
   1   1   1     3583.02     4178.62     69.36 o 
   2   1   1     5782.47     6516.66    145.40 o 
   3   1   1    19176.00    20695.11    349.81 o 
   4   1   1   123809.35   130840.84   1831.97 o 
   5   1   1   171915.28   179720.13    961.15 o 
   6   1   1     6424.07     6171.89    193.66 o 
   7   1   1      442.99      432.12     33.46 o 
   8   1   1    18844.76    20924.87    473.21 o 
   9   1   1    10225.28     9458.08    709.30 o 
  10   1   1    13184.89    14043.17    387.23 o 
  11   1   1     5379.52     5680.64    135.58 o 
  12   1   1      311.71      392.87     50.17 o 
  13   1   1      673.13      583.64     63.52 o 
  14   1   1     1019.50     1134.41     84.01 o 
  15   1   1     1156.68     1148.74     89.07 o 
  16   1   1     1245.30     1153.56     93.72 o 
  17   1   1     1029.09     1119.55     98.35 o 
  18   1   1      672.85      643.50     93.61 o 
  19   1   1       12.77       62.59     56.06 o 
  20   1   1      181.15      253.55     84.91 o 
  21   1   1      300.74      273.85     85.37 o 
  22   1   1       45.55       73.19     75.03 o 
  23   1   1       73.46       78.43     79.15 o 
   1   3   1     8229.07     9349.85    141.93 o 
   2   3   1    25693.35    28044.80    517.68 o 
   3   3   1    56996.61    64843.76    279.26 o 
   4   3   1   118366.37   131519.55   1566.28 o 
   5   3   1    61984.81    72357.05   1707.17 o 
   6   3   1    22351.54    24421.09    538.86 o 
   7   3   1    12614.86    13833.95    362.70 o 
   8   3   1    10007.87    10072.91    137.18 o 
   9   3   1      130.97      131.64     23.05 o 
  10   3   1     3499.31     3571.96     77.03 o 
  11   3   1     5686.61     5327.07    133.30 o 
  12   3   1     6799.76     6025.81    142.69 o 
  13   3   1      663.84      749.31     68.82 o 
  14   3   1     3043.18     2681.67    107.22 o 
  15   3   1      216.15      326.63     57.49 o 
  16   3   1      271.47      394.03     62.26 o 
  17   3   1      776.67     1062.12    109.01 o 
  18   3   1        7.74      148.23     59.92 o 
  19   3   1      167.10      267.02     69.99 o 
  20   3   1       89.37      147.41     64.27 o 
  21   3   1       41.75      105.73     71.79 o 
  22   3   1      263.81      309.57     97.92 o 
   1   5   1    13554.09    14999.83    158.21 o 
   2   5   1     1775.77     2017.80     42.01 o 
   3   5   1    19209.42    21082.51    160.47 o 
   4   5   1    49776.25    54873.52    484.04 o 
   5   5   1    45044.87    50218.82    792.29 o 
   6   5   1     2243.44     2158.24     50.19 o 
   7   5   1    16722.04    16368.68    231.30 o 
   8   5   1    18294.78    19850.24    473.90 o 
   9   5   1    32211.47    33738.89    616.57 o 
  10   5   1     2432.62     2371.52     84.00 o 
  11   5   1     2335.64     2331.00     66.59 o 
  12   5   1     5861.76     5657.50    138.70 o 
  13   5   1     2176.91     2145.41    118.11 o 
  14   5   1      471.03      463.67     61.82 o 
  15   5   1      606.96      476.42     75.02 o 
  16   5   1      127.15      185.62     58.83 o 
  17   5   1     1608.05     1601.40    125.91 o 
  18   5   1      389.00      353.86     72.63 o 
  19   5   1      227.11      272.92     70.11 o 
  20   5   1       12.68       82.23     60.54 o 
  21   5   1       70.47      120.27     67.71 o 
  22   5   1       58.01      155.41     94.05 o 
   1   7   1    33107.94    37402.14    876.81 o 
   2   7   1    62697.35    72617.32   1172.42 o 
   3   7   1    16454.81    18773.16    149.48 o 
   4   7   1     4672.88     4840.97     61.68 o 
   5   7   1    22853.58    25569.24    326.24 o 
   6   7   1     5999.56     6275.86    137.57 o 
   7   7   1     5654.73     5435.52    101.46 o 
   8   7   1    18612.67    20524.46    436.03 o 
   9   7   1    10329.69    10510.36    195.91 o 
  10   7   1     5333.84     5387.57    146.42 o 
  11   7   1      841.74      853.63     51.92 o 
  12   7   1     1337.88     1448.17     98.51 o 
  13   7   1      885.43      961.23     73.38 o 
  14   7   1      331.83      439.54     71.18 o 
  15   7   1      581.96      557.82     80.73 o 
  16   7   1       50.16      143.35     54.23 o 
  17   7   1       81.66       91.78     54.60 o 
  18   7   1      823.53      698.67     96.19 o 
  19   7   1       19.16      157.42     73.29 o 
  20   7   1      275.15      293.90     87.01 o 
  21   7   1       62.69       59.69     76.02 o 
  22   7   1        4.19      101.92     82.68 o 
   1   9   1    55557.91    59825.17    568.73 o 
   2   9   1    58937.36    55268.16   7247.36 o 
   3   9   1    13780.25    14619.05    169.87 o 
   4   9   1    30344.43    33550.53    400.08 o 
   5   9   1    13134.87    14661.13    263.12 o 
   6   9   1    12127.48    14026.84    294.84 o 
   7   9   1     5171.36     5358.56    123.99 o 
   8   9   1      402.32      440.90     34.82 o 
   9   9   1     1539.11     1427.21     55.91 o 
  10   9   1      857.66     1043.21     54.43 o 
  11   9   1     5596.51     5667.07    145.10 o 
  12   9   1      146.57      173.50     43.35 o 
  13   9   1     1974.63     1817.85    108.40 o 
  14   9   1      840.35      921.77     92.83 o 
  15   9   1     1161.93     1227.71    108.66 o 
  16   9   1      945.28      951.57    120.67 o 
  17   9   1     2288.43     2146.75    168.15 o 
  18   9   1       19.58      151.36     70.69 o 
  19   9   1       24.88       61.31     71.21 o 
  20   9   1      140.04      266.37     90.98 o 
  21   9   1      100.21      200.49     87.46 o 
  22   9   1       28.03      127.16     81.59 o 
   1  11   1    32594.71    33947.42    195.71 o 
   2  11   1     8774.52     9097.33    311.52 o 
   3  11   1     2724.98     3321.72     72.80 o 
   4  11   1     1496.03     1710.71     57.35 o 
   5  11   1    15523.76    15991.47    129.92 o 
   6  11   1     6327.35     6382.78     99.03 o 
   7  11   1     1682.48     1681.87     48.00 o 
   8  11   1      170.60      200.17     28.54 o 
   9  11   1     3990.09     3892.36     81.76 o 
  10  11   1      963.45     1034.33     63.85 o 
  11  11   1     3916.63     3797.17    133.73 o 
  12  11   1     1635.26     1581.81     79.19 o 
  13  11   1      737.19      583.86     89.99 o 
  14  11   1      224.56      162.86     61.45 o 
  15  11   1      165.00      152.15     63.87 o 
  16  11   1       98.05      124.71     67.33 o 
  17  11   1      273.66      331.37     87.35 o 
  18  11   1      156.64      278.09     82.39 o 
  19  11   1      105.43      139.10     75.79 o 
  20  11   1       89.30      122.84     76.67 o 
  21  11   1       55.63       62.28     76.76 o 
   1  13   1    17652.13    18315.62    179.40 o 
   2  13   1    21336.44    23154.29    197.03 o 
   3  13   1    15849.23    14491.29   1439.44 o 
   4  13   1     9420.34     8967.47    148.25 o 
   5  13   1     5183.96     4963.13     90.02 o 
   6  13   1     3922.28     4234.95    107.36 o 
   7  13   1    11568.16    10655.41    133.99 o 
   8  13   1    13520.72    12985.24    266.84 o 
   9  13   1     2209.05     1953.10     87.45 o 
  10  13   1     4358.67     3654.12    202.05 o 
  11  13   1      964.78     1056.66     81.67 o 
  12  13   1     1972.61     1858.56     97.97 o 
  13  13   1     3490.85     2871.34    153.21 o 
  14  13   1      576.19      502.72     92.58 o 
  15  13   1      670.75      574.05    100.41 o 
  16  13   1       88.44      182.44     71.51 o 
  17  13   1      598.78      631.75    107.28 o 
  18  13   1       33.44      132.43     75.87 o 
  19  13   1       36.84      152.36     80.60 o 
  20  13   1      123.91      222.30     84.69 o 
  21  13   1      243.17      267.44     92.63 o 
   1  15   1    46090.99    46239.04    302.44 o 
   2  15   1    20994.76    22192.17    284.19 o 
   3  15   1    16825.87    16705.05    236.20 o 
   4  15   1     3912.20     3454.23    227.48 o 
   5  15   1      542.38      548.54     52.43 o 
   6  15   1     5127.17     4383.42    123.64 o 
   7  15   1     1699.09     1681.76     86.96 o 
   8  15   1     7719.54     7445.95    167.36 o 
   9  15   1      498.60      485.78     61.53 o 
  10  15   1      705.73      721.95     73.16 o 
  11  15   1      203.32      328.52     53.38 o 
  12  15   1      660.64      637.97     75.72 o 
  13  15   1      862.28      885.19    111.13 o 
  14  15   1      646.70      854.33    115.80 o 
  15  15   1      532.87      625.14    103.36 o 
  16  15   1      443.52      479.41     95.97 o 
  17  15   1       26.61      117.05     72.03 o 
  18  15   1      461.32      541.40    107.35 o 
  19  15   1       28.82      176.47     80.03 o 
  20  15   1      267.76      313.39     99.43 o 
   1  17   1    11973.68    11928.35    162.36 o 
   2  17   1    12646.50    11607.48    265.40 o 
   3  17   1      979.07     1140.55     79.61 o 
   4  17   1    11498.69    11797.29    315.49 o 
   5  17   1     2814.10     2682.20     92.88 o 
   6  17   1      384.92      524.50     56.18 o 
   7  17   1     3248.42     2960.56    143.15 o 
   8  17   1     6941.90     6945.07    169.74 o 
   9  17   1      658.24      712.43     76.51 o 
  10  17   1      246.86      387.20     62.97 o 
  11  17   1      307.03      418.46     66.37 o 
  12  17   1     1333.36     1459.75    101.07 o 
  13  17   1      473.21      552.76     94.84 o 
  14  17   1      391.33      384.75     86.24 o 
  15  17   1      534.44      571.96    102.03 o 
  16  17   1      156.69      134.25     72.90 o 
  17  17   1      124.81      130.80     79.05 o 
  18  17   1      148.37      179.75     83.82 o 
  19  17   1       26.88       77.05     75.90 o 
  20  17   1       28.49      136.77     80.06 o 
   1  19   1     1605.32     1660.59     91.00 o 
   2  19   1      688.01      722.05     69.52 o 
   3  19   1     3177.70     3015.24    141.04 o 
   4  19   1      171.33      150.83     42.50 o 
   5  19   1     2169.83     1721.79    222.94 o 
   6  19   1      381.37      475.37     58.14 o 
   7  19   1     3768.64     3616.71    114.90 o 
   8  19   1     1154.45     1012.70     88.74 o 
   9  19   1     7238.23     6334.46    173.95 o 
  10  19   1     2293.10     2071.01    120.51 o 
  11  19   1       41.31       59.28     44.62 o 
  12  19   1      259.63      332.32     65.46 o 
  13  19   1      400.41      485.37     97.51 o 
  14  19   1      249.48      292.22     76.64 o 
  15  19   1      189.61      200.87     76.40 o 
  16  19   1      415.18      466.59     99.01 o 
  17  19   1      277.99      492.30    107.88 o 
  18  19   1        2.24       49.51     76.84 o 
  19  19   1       65.04       91.60     78.87 o 
   1  21   1     1226.47     1258.13    109.62 o 
   2  21   1    13053.53    12442.63    275.92 o 
   3  21   1     5540.38     5042.32    152.61 o 
   4  21   1     9077.09     8021.66    179.78 o 
   5  21   1     1878.34     2051.82    103.37 o 
   6  21   1     1345.30     1572.47    103.75 o 
   7  21   1      824.62     1021.41     91.12 o 
   8  21   1     1278.00     1135.59     95.79 o 
   9  21   1      302.02      438.07     70.99 o 
  10  21   1      991.40      967.24     94.48 o 
  11  21   1      293.65      358.87     67.45 o 
  12  21   1      921.54     1020.28    108.37 o 
  13  21   1      111.07      138.37     63.78 o 
  14  21   1     1077.05     1130.22    142.08 o 
  15  21   1      292.22      350.95     91.47 o 
  16  21   1      318.47      356.17     94.37 o 
  17  21   1      255.23      340.07     99.63 o 
  18  21   1       35.92      151.85     86.95 o 
   1  23   1     3133.17     2705.87    143.31 o 
   2  23   1     3340.27     3050.82    150.27 o 
   3  23   1     1938.77     2038.29    125.75 o 
   4  23   1     8282.80     7812.32    254.36 o 
   5  23   1     1649.43     1471.91    133.69 o 
   6  23   1     2062.97     1513.16    206.22 o 
   7  23   1      980.94     1064.73    105.81 o 
   8  23   1     1797.12     1737.29    129.67 o 
   9  23   1     1101.18     1179.09    114.38 o 
  10  23   1      682.88      795.72     93.99 o 
  11  23   1       74.79      142.55     54.40 o 
  12  23   1       24.03      119.52     63.51 o 
  13  23   1      125.64      112.33     70.46 o 
  14  23   1      149.59      181.26     83.90 o 
  15  23   1       64.99      143.38     78.21 o 
  16  23   1      327.05      404.76    105.06 o 
  17  23   1       67.41      179.67     85.58 o 
   1  25   1      670.06      631.02     97.26 o 
   2  25   1      325.25      333.18     71.22 o 
   3  25   1      462.82      407.89     76.40 o 
   4  25   1      280.21      343.79     81.52 o 
   5  25   1      522.74      489.58     95.11 o 
   6  25   1       89.60      122.97     64.70 o 
   7  25   1     3329.28     3130.92    172.06 o 
   8  25   1      843.33      987.09    126.39 o 
   9  25   1     1255.90     1407.42    128.20 o 
  10  25   1       29.75      173.61     62.77 o 
  11  25   1     1273.57     1455.45    135.14 o 
  12  25   1       43.30      117.38     64.07 o 
  13  25   1      438.05      434.97     99.38 o 
  14  25   1      208.66      204.16     79.04 o 
  15  25   1      150.13      229.63     92.33 o 
   1  27   1     2157.67     2222.58    143.07 o 
   2  27   1     3381.34     2675.14    167.94 o 
   3  27   1      490.80      490.45    100.06 o 
   4  27   1     1188.73     1305.64    141.77 o 
   5  27   1     3733.69     3248.23    180.52 o 
   6  27   1      720.18      630.85    106.14 o 
   7  27   1      428.36      356.28     87.80 o 
   8  27   1      162.66      207.34     83.48 o 
   9  27   1      447.40      435.21    100.53 o 
  10  27   1      432.41      410.97     96.60 o 
  11  27   1        9.60       51.96     64.67 o 
  12  27   1      216.63      208.31     85.15 o 
  13  27   1       27.63      107.32     73.94 o 
  14  27   1       92.57      194.32     77.38 o 
   1  29   1     1564.16     1543.27    137.46 o 
   2  29   1      266.35      394.15     93.56 o 
   3  29   1     1248.31     1366.59    150.03 o 
   4  29   1       33.97       27.91     63.85 o 
   5  29   1       46.62      166.85     70.89 o 
   6  29   1      108.31      228.44     78.77 o 
   7  29   1      232.43      250.50     85.81 o 
   8  29   1      583.14      811.33    127.38 o 
   9  29   1      290.90      223.00     82.64 o 
  10  29   1       30.40       91.60     75.55 o 
  11  29   1      205.47      154.79     82.28 o 
  12  29   1      176.21      258.30    101.93 o 
   1  31   1      244.88      319.66     89.56 o 
   2  31   1      649.03      620.70    101.06 o 
   3  31   1      101.51      169.42     66.89 o 
   4  31   1       97.19      138.37     77.73 o 
   5  31   1      492.71      598.40    113.26 o 
   6  31   1      196.92      286.95     91.45 o 
   7  31   1      175.33      188.76     82.92 o 
   8  31   1      939.02      897.38    136.79 o 
   9  31   1      109.10      291.12     95.81 o 
  10  31   1      685.56      776.61    136.81 o 
   1  33   1      378.04      460.21    108.19 o 
   2  33   1       91.99      266.86     88.45 o 
   3  33   1      692.11      602.65    115.81 o 
   4  33   1        3.35       15.05     64.82 o 
   5  33   1       17.93       94.02     66.64 o 
   6  33   1       66.28      141.95     71.61 o 
   7  33   1      376.16      426.06    104.48 o 
   0   0   2    15991.01    17881.20    319.50 o 
   2   0   2    15991.42    17326.75    179.93 o 
   4   0   2   148763.94   156287.33   4033.56 o 
   6   0   2    65622.57    68144.05    617.65 o 
   8   0   2    13935.66    13528.47    315.53 o 
  10   0   2     2361.14     1339.43    826.41 o 
  12   0   2    16417.09    15801.98    419.94 o 
  14   0   2     1248.07      984.59    332.64 o 
  16   0   2      694.76      732.83    111.48 o 
  18   0   2      362.94      355.06    127.09 o 
  20   0   2      444.35      434.19    140.95 o 
  22   0   2       43.76      -13.83    112.32 o 
   0   2   2    96592.22   112880.79    759.26 o 
   1   2   2    10359.36    12006.83    120.16 o 
   2   2   2     6676.67     7429.30    125.67 o 
   3   2   2    32505.32    36204.53    205.19 o 
   4   2   2    11644.49    12902.28    122.80 o 
   5   2   2    38646.45    43387.93    853.60 o 
   6   2   2     8661.89     8688.46    110.68 o 
   7   2   2     9396.36     9241.24    132.78 o 
   8   2   2     4564.80     4836.24    128.52 o 
   9   2   2     1099.95     1248.07     65.12 o 
  10   2   2     2446.94     2324.58     83.97 o 
  11   2   2     2408.34     2261.00     87.11 o 
  12   2   2     3734.21     3501.89    111.42 o 
  13   2   2     2471.98     2264.31     99.05 o 
  14   2   2      545.63      596.99     67.55 o 
  15   2   2      967.36      934.33     83.33 o 
  16   2   2      661.14      661.38     88.72 o 
  17   2   2      231.95      209.83     65.07 o 
  18   2   2     1916.54     1877.89    138.66 o 
  19   2   2      273.79      278.85     90.11 o 
  20   2   2      212.95      209.96     86.90 o 
  21   2   2       59.74      146.91     82.60 o 
  22   2   2       51.66      138.28     81.34 o 
   0   4   2     2554.21     2565.53    116.37 o 
   1   4   2    19923.11    23258.23    285.65 o 
   2   4   2    13646.56    15130.09    336.41 o 
   3   4   2     4910.94     5059.27     74.39 o 
   4   4   2    38454.29    43682.17    335.17 o 
   5   4   2    85332.54    91399.84    344.34 o 
   6   4   2      227.60      226.65     28.67 o 
   7   4   2    11602.41    12357.71    397.64 o 
   8   4   2    10298.12    10944.20    152.01 o 
   9   4   2    13314.40    14078.31    433.65 o 
  10   4   2     2527.84     2389.03     66.18 o 
  11   4   2      341.35      347.92     48.86 o 
  12   4   2     1237.09     1177.96     75.22 o 
  13   4   2     2043.06     1828.10     91.61 o 
  14   4   2      354.03      403.21     59.59 o 
  15   4   2     1640.62     1537.90    115.31 o 
  16   4   2       63.17       88.31     52.11 o 
  17   4   2      592.18      631.03     90.91 o 
  18   4   2       51.96      126.59     62.33 o 
  19   4   2       12.79       49.68     58.40 o 
  20   4   2        6.06      -14.14     62.38 o 
  21   4   2      168.35      184.35     84.51 o 
  22   4   2       23.02      105.82     81.92 o 
   0   6   2   101813.56   104849.99  11898.29 o 
   1   6   2    53156.98    48054.23   7553.72 o 
   2   6   2      919.71     1081.56     78.36 o 
   3   6   2   136292.88   142336.44   2780.85 o 
   4   6   2     4888.79     4586.63     90.92 o 
   5   6   2     1311.85     1225.53     70.45 o 
   6   6   2     3822.26     4118.10    115.57 o 
   7   6   2     4081.56     3880.96     74.07 o 
   8   6   2     4314.06     4418.78    133.52 o 
   9   6   2     4885.88     5047.53    173.34 o 
  10   6   2     1849.75     1852.54     64.62 o 
  11   6   2       31.40       53.35     31.50 o 
  12   6   2     1932.44     1940.72     88.69 o 
  13   6   2      832.00      883.63     87.27 o 
  14   6   2      803.08      683.34     84.09 o 
  15   6   2      950.97      966.99     99.17 o 
  16   6   2       49.88       45.61     50.20 o 
  17   6   2     1616.50     1464.96    124.13 o 
  18   6   2      687.01      645.67     96.49 o 
  19   6   2      298.49      328.62     79.52 o 
  20   6   2       40.00      106.31     77.55 o 
  21   6   2       47.42      147.08     82.13 o 
  22   6   2      115.18      141.27    100.51 o 
   0   8   2    17669.12    19266.34    488.47 o 
   1   8   2    55077.62    58143.05   2028.44 o 
   2   8   2    35218.52    37514.36    633.65 o 
   3   8   2     1335.36     1354.28     48.37 o 
   4   8   2    10644.98    11206.98    133.23 o 
   5   8   2     4190.85     4582.61     91.36 o 
   6   8   2      220.25      226.37     29.89 o 
   7   8   2      784.86      834.13     46.47 o 
   8   8   2     9618.98     9723.29    155.19 o 
   9   8   2     6161.03     6255.85    196.47 o 
  10   8   2     7856.15     7751.62    183.19 o 
  11   8   2     1060.01     1158.32     72.59 o 
  12   8   2     2589.57     2471.33    112.13 o 
  13   8   2      383.15      364.85     64.67 o 
  14   8   2      796.44      670.49     84.42 o 
  15   8   2      778.34      815.66     93.79 o 
  16   8   2     1886.64     1954.66    135.53 o 
  17   8   2      100.83      147.05     62.12 o 
  18   8   2      191.84      287.08     85.79 o 
  19   8   2      431.62      502.75    102.15 o 
  20   8   2      435.90      509.55    111.10 o 
  21   8   2      116.10      206.61     90.74 o 
  22   8   2       58.35      104.68     86.55 o 
   0  10   2    20590.98    22532.32    380.86 o 
   1  10   2     8850.02     9413.18    802.94 o 
   2  10   2     2253.34     2152.05     59.48 o 
   3  10   2    27309.90    28485.70    331.87 o 
   4  10   2    14837.08    16091.27    243.67 o 
   5  10   2     5349.74     5551.58    100.17 o 
   6  10   2     8086.11     8012.70    126.22 o 
   7  10   2     6389.90     6061.25    108.11 o 
   8  10   2     2677.88     2604.78     73.21 o 
   9  10   2     2142.34     1902.12     72.85 o 
  10  10   2     3857.63     3768.73    109.61 o 
  11  10   2     3036.25     2844.78    135.13 o 
  12  10   2     3131.55     2919.54    122.53 o 
  13  10   2     1503.06     1389.36    102.11 o 
  14  10   2        0.85      -18.40     44.71 o 
  15  10   2      156.23      114.63     65.04 o 
  16  10   2      115.71       92.35     64.10 o 
  17  10   2      126.77      152.85     73.31 o 
  18  10   2      687.42      584.17    109.02 o 
  19  10   2      460.41      585.84    111.92 o 
  20  10   2      297.95      326.23     95.44 o 
  21  10   2      104.25      184.88     87.14 o 
   0  12   2     5897.47     6455.76    134.95 o 
   1  12   2    45193.88    49346.95    433.05 o 
   2  12   2     8031.24     7006.37    708.36 o 
   3  12   2    15846.52    18045.69    166.53 o 
   4  12   2     5546.23     5650.73     94.80 o 
   5  12   2     3584.26     3968.40    127.12 o 
   6  12   2     3289.62     3548.58     84.67 o 
   7  12   2     2408.14     2754.68     75.21 o 
   8  12   2      267.87      383.61     40.99 o 
   9  12   2     2399.06     2197.38     72.30 o 
  10  12   2      709.14      790.54     55.41 o 
  11  12   2     2185.43     2005.27    109.79 o 
  12  12   2      973.99     1053.26    111.22 o 
  13  12   2      619.49      532.52     91.53 o 
  14  12   2      273.63      266.76     76.44 o 
  15  12   2      443.92      603.46    103.57 o 
  16  12   2        1.05       64.97     57.98 o 
  17  12   2       27.35      137.83     71.03 o 
  18  12   2      111.70      116.94     76.43 o 
  19  12   2      596.04      557.19    108.38 o 
  20  12   2       37.80      122.30     78.46 o 
  21  12   2      427.38      378.35    100.68 o 
   0  14   2     2730.18     2650.18     90.52 o 
   1  14   2      581.90      555.00     39.12 o 
   2  14   2     4374.22     4410.40     97.45 o 
   3  14   2     1627.71     1562.01    123.65 o 
   4  14   2    20434.40    20925.91    293.39 o 
   5  14   2     1942.97     2088.34     81.63 o 
   6  14   2     3817.08     4016.35    113.44 o 
   7  14   2     1036.71     1058.89     67.78 o 
   8  14   2     2929.91     3105.45    121.33 o 
   9  14   2       49.09      102.44     42.05 o 
  10  14   2     2480.46     2140.16    100.60 o 
  11  14   2      717.87      731.51     76.66 o 
  12  14   2      898.77      878.33    142.04 o 
  13  14   2      230.91      133.53     60.65 o 
  14  14   2      651.91      576.13     99.86 o 
  15  14   2       43.21      121.65     66.08 o 
  16  14   2     1134.75     1135.31    135.83 o 
  17  14   2      305.65      386.00     94.76 o 
  18  14   2        6.04       90.12     70.94 o 
  19  14   2      768.21      776.51    126.59 o 
  20  14   2      238.28      278.76     89.92 o 
   0  16   2     5829.87     5254.88    133.96 o 
   1  16   2     4233.76     4378.82    149.54 o 
   2  16   2     6077.83     5493.93    119.06 o 
   3  16   2     1994.14     1938.65    140.78 o 
   4  16   2     2494.22     2452.09    102.22 o 
   5  16   2    10273.28     8857.16    218.05 o 
   6  16   2     7500.77     6617.31    195.61 o 
   7  16   2     5357.04     4725.47    151.42 o 
   8  16   2     2911.88     2473.89    115.41 o 
   9  16   2     2294.64     1914.47    112.82 o 
  10  16   2     4259.63     3736.49    144.79 o 
  11  16   2      414.76      428.88     65.83 o 
  12  16   2      500.57      567.59     94.12 o 
  13  16   2      431.78      444.00     88.78 o 
  14  16   2      306.42      310.48     79.66 o 
  15  16   2       67.85       60.63     64.85 o 
  16  16   2      380.30      372.24     93.15 o 
  17  16   2       58.88      114.25     72.34 o 
  18  16   2       23.66       94.53     71.33 o 
  19  16   2       44.27      153.36     81.71 o 
  20  16   2       94.79      166.86     84.68 o 
   0  18   2    29167.14    28033.24    560.61 o 
   1  18   2     2670.26     2265.66     83.94 o 
   2  18   2     1216.84     1060.29     80.08 o 
   3  18   2     1837.74     1809.57     95.01 o 
   4  18   2     1935.43     1495.03    342.80 o 
   5  18   2      299.26      411.55     63.23 o 
   6  18   2       43.34       43.76     42.66 o 
   7  18   2     1813.50     1748.78    111.13 o 
   8  18   2     2240.55     2102.24    117.68 o 
   9  18   2      453.71      479.88     75.60 o 
  10  18   2      957.87      981.16    101.03 o 
  11  18   2      821.26      728.47     83.37 o 
  12  18   2       54.31       50.31     50.27 o 
  13  18   2      420.72      512.24     97.99 o 
  14  18   2      422.37      473.96     92.73 o 
  15  18   2      984.73      795.60    123.04 o 
  16  18   2      889.26      911.20    133.11 o 
  17  18   2       13.95      114.63     73.92 o 
  18  18   2      446.34      418.48    103.87 o 
  19  18   2       24.37      104.13     76.24 o 
   0  20   2     5136.21     4883.62    415.12 o 
   1  20   2      303.02      249.93     62.88 o 
   2  20   2     7897.71     7428.74    181.19 o 
   3  20   2    12033.00    11020.33    434.81 o 
   4  20   2     6791.54     6016.00    170.70 o 
   5  20   2    10243.67     8420.33    234.62 o 
   6  20   2     4091.59     3588.52    128.79 o 
   7  20   2     3518.92     3065.25    121.33 o 
   8  20   2     1650.39     1493.46    114.78 o 
   9  20   2     4023.39     3414.40    148.99 o 
  10  20   2     2535.37     2428.94    138.42 o 
  11  20   2      157.99      167.57     60.64 o 
  12  20   2      193.43      213.79     66.30 o 
  13  20   2       55.43      116.04     60.77 o 
  14  20   2      376.83      410.27     95.37 o 
  15  20   2      158.28      127.94     70.21 o 
  16  20   2      234.08      284.90     91.03 o 
  17  20   2       84.52      139.13     73.27 o 
  18  20   2       80.02      118.87     77.01 o 
   0  22   2    10417.66     9017.83    513.78 o 
   1  22   2     3837.44     3504.55    162.40 o 
   2  22   2      864.28      778.21     99.65 o 
   3  22   2     7567.14     6902.08    219.97 o 
   4  22   2       13.40      102.60     50.30 o 
   5  22   2     2305.85     2183.74    120.63 o 
   6  22   2      921.67      942.05     88.01 o 
   7  22   2       20.51       30.80     45.81 o 
   8  22   2      151.34      147.05     58.11 o 
   9  22   2     1435.74     1213.83    112.52 o 
  10  22   2      776.03      849.26    104.09 o 
  11  22   2      177.31      187.33     66.12 o 
  12  22   2      134.14      218.40     77.49 o 
  13  22   2     1747.82     1496.78    138.49 o 
  14  22   2      453.96      538.12    105.35 o 
  15  22   2      137.13      270.65     87.18 o 
  16  22   2       54.70      118.42     75.45 o 
  17  22   2       37.26      161.37     80.30 o 
   0  24   2     1425.95     1418.66    180.55 o 
   1  24   2      506.34      448.98     83.61 o 
   2  24   2     1641.05     1605.25    134.55 o 
   3  24   2      354.19      305.39     75.19 o 
   4  24   2      861.90      837.55    107.57 o 
   5  24   2      552.29      680.12     92.17 o 
   6  24   2      179.92      205.67     71.83 o 
   7  24   2      351.44      356.00     75.09 o 
   8  24   2      174.99      260.67     66.60 o 
   9  24   2      695.20      851.50    103.86 o 
  10  24   2       59.97       76.31     58.16 o 
  11  24   2       32.13      156.66     68.08 o 
  12  24   2      769.31      835.11    126.10 o 
  13  24   2     1128.41     1139.66    126.37 o 
  14  24   2      186.54      202.40     73.73 o 
  15  24   2      390.37      448.88    104.34 o 
  16  24   2      110.96      243.10     89.38 o 
   0  26   2     2015.87     1913.67    237.16 o 
   1  26   2       25.30      115.35     60.57 o 
   2  26   2      257.37      313.85     74.47 o 
   3  26   2      226.99      301.97     76.45 o 
   4  26   2      534.46      496.27     97.75 o 
   5  26   2     1247.26     1136.16    134.11 o 
   6  26   2      984.64      959.80    123.97 o 
   7  26   2     1581.30     1577.50    154.07 o 
   8  26   2       38.69       16.19     57.22 o 
   9  26   2       17.48       83.14     68.09 o 
  10  26   2      150.20      242.25     81.70 o 
  11  26   2      385.84      515.02     94.44 o 
  12  26   2      107.40      139.22     70.34 o 
  13  26   2       16.33      157.95     81.44 o 
  14  26   2       36.67      106.95     70.52 o 
   0  28   2     1520.76     1606.38    220.08 o 
   1  28   2      567.51      613.03    103.19 o 
   2  28   2      368.13      337.48     87.79 o 
   3  28   2      374.18      392.00     95.33 o 
   4  28   2      255.26      270.58     79.89 o 
   5  28   2     1207.22     1291.32    144.15 o 
   6  28   2     1003.82     1090.44    139.40 o 
   7  28   2      304.78      382.00     93.91 o 
   8  28   2      188.74      301.86     85.21 o 
   9  28   2       79.88      133.22     74.85 o 
  10  28   2      164.15      253.99     81.91 o 
  11  28   2        4.39       86.51     71.60 o 
  12  28   2      174.02      344.00    117.08 o 
  13  28   2      173.43      318.87    114.31 o 
   0  30   2       73.32      241.59    110.43 o 
   1  30   2      336.21      493.03    111.73 o 
   2  30   2      327.80      281.86     88.12 o 
   3  30   2     1433.55     1387.95    176.22 o 
   4  30   2      250.98      253.47     85.00 o 
   5  30   2       53.86      117.99     71.70 o 
   6  30   2      136.55      143.11     71.95 o 
   7  30   2       56.99       86.99     69.84 o 
   8  30   2       64.95      139.53     77.13 o 
   9  30   2      137.49      133.92     79.92 o 
  10  30   2       77.00      123.85     80.15 o 
  11  30   2      111.82      311.03     98.47 o 
   0  32   2      667.58      580.75    162.77 o 
   1  32   2      640.21      706.78    143.48 o 
   2  32   2      366.96      359.32    102.94 o 
   3  32   2      929.13      953.27    140.60 o 
   4  32   2      149.28      197.35     86.61 o 
   5  32   2      561.82      556.89    110.43 o 
   6  32   2      176.69      231.59     82.36 o 
   7  32   2      662.51      688.91    125.50 o 
   8  32   2      374.66      414.93    109.23 o 
   0  34   2      107.55      166.01    132.79 o 
   1  34   2       48.98      116.73     83.57 o 
   2  34   2      223.64      347.02     95.86 o 
   3  34   2       79.97      234.37    102.37 o 
   1   1   3     4246.06     4874.06    124.93 o 
   2   1   3      687.27      843.28     31.11 o 
   3   1   3    46423.27    51014.68    442.52 o 
   4   1   3    40217.15    41360.43   1581.74 o 
   5   1   3     1330.20     1126.15    101.72 o 
   6   1   3     1762.28     1579.19    237.60 o 
   7   1   3    22765.56    19789.73   3178.93 o 
   8   1   3    40682.45    33753.67   5475.70 o 
   9   1   3    20879.14    15438.84   2568.63 o 
  10   1   3     2400.13     1737.74    341.75 o 
  11   1   3     3019.09     2214.34    373.20 o 
  12   1   3     7412.77     5537.14    664.07 o 
  13   1   3     3369.10     2480.55    343.38 o 
  14   1   3     2544.25     2021.57    225.06 o 
  15   1   3      519.78      476.09     92.63 o 
  16   1   3      394.85      331.40     70.19 o 
  17   1   3     1565.08     1477.57    142.64 o 
  18   1   3       89.76       50.54     67.50 o 
  19   1   3      170.70      261.19     84.58 o 
  20   1   3       29.67       64.32     70.33 o 
  21   1   3      101.10      187.45     84.15 o 
  22   1   3       65.77      150.94     86.71 o 
   1   3   3     7185.60     7861.22     83.24 o 
   2   3   3    35595.31    39998.62    336.59 o 
   3   3   3    38642.92    42864.98    497.70 o 
   4   3   3     5976.43     6047.17     98.66 o 
   5   3   3     1729.35     1585.59     52.20 o 
   6   3   3     1931.71     2034.87     59.09 o 
   7   3   3    19825.62    19387.40    250.49 o 
   8   3   3      221.18      248.33     27.53 o 
   9   3   3     5912.95     5768.64    166.26 o 
  10   3   3    12984.30    12010.32    223.65 o 
  11   3   3     1629.07     1655.17     79.25 o 
  12   3   3     1072.04     1037.28     75.17 o 
  13   3   3     1528.84     1776.57    102.61 o 
  14   3   3      440.11      500.45     76.33 o 
  15   3   3     1927.40     1940.45    122.56 o 
  16   3   3     1493.49     1325.25    113.59 o 
  17   3   3      334.41      334.70     72.48 o 
  18   3   3       49.17       59.71     62.34 o 
  19   3   3      485.57      565.78    108.83 o 
  20   3   3      207.31      259.45     92.20 o 
  21   3   3        0.92      101.61     83.76 o 
  22   3   3       46.99      130.39     87.63 o 
   1   5   3    17167.44    18991.68    254.96 o 
   2   5   3    27732.91    30881.97    412.41 o 
   3   5   3    18144.21    18893.81    252.09 o 
   4   5   3    17800.06    19888.56    234.79 o 
   5   5   3    11450.12    11529.01    113.37 o 
   6   5   3    10397.28    10672.76    206.73 o 
   7   5   3     6831.29     6690.15    104.91 o 
   8   5   3     3772.24     3802.98     92.23 o 
   9   5   3     1861.03     1820.60     59.79 o 
  10   5   3     5272.44     4927.23    116.93 o 
  11   5   3     3190.09     3003.77    116.53 o 
  12   5   3     1168.27      984.66     87.34 o 
  13   5   3     5901.90     4961.46    160.93 o 
  14   5   3      878.19      814.79     89.69 o 
  15   5   3      929.91      900.82     98.63 o 
  16   5   3      632.10      556.54     85.15 o 
  17   5   3       71.39      210.37     67.21 o 
  18   5   3      402.37      332.90     77.09 o 
  19   5   3       48.12      122.44     64.66 o 
  20   5   3      116.75      110.52     82.59 o 
  21   5   3       26.09       86.26     90.45 o 
  22   5   3       40.07      189.75    107.03 o 
   1   7   3    14133.44    14435.74    227.38 o 
   2   7   3    26662.79    27795.34    390.41 o 
   3   7   3     2586.31     2624.80     79.37 o 
   4   7   3     7751.93     8538.81    164.57 o 
   5   7   3      393.61      420.47     64.08 o 
   6   7   3      999.57     1056.42     89.45 o 
   7   7   3     6459.93     5459.21    218.52 o 
   8   7   3     1735.40     1711.86     67.71 o 
   9   7   3    18282.08    17443.09    400.66 o 
  10   7   3     3791.32     3596.38    101.53 o 
  11   7   3     1704.58     1805.86    101.06 o 
  12   7   3     2025.53     2124.17    108.38 o 
  13   7   3      218.97      200.32     54.78 o 
  14   7   3     1509.90     1548.68    114.04 o 
  15   7   3      962.45      777.32     94.58 o 
  16   7   3      706.62      712.67     95.01 o 
  17   7   3      600.08      658.18     95.96 o 
  18   7   3       13.60       51.91     56.49 o 
  19   7   3      152.96      132.07     74.56 o 
  20   7   3       42.26      161.87     80.87 o 
  21   7   3       51.26      119.52     98.36 o 
  22   7   3       94.70      105.43    102.33 o 
   1   9   3     9760.14     9139.29   1037.98 o 
   2   9   3     2950.55     2784.46    170.83 o 
   3   9   3      835.47      765.87     48.01 o 
   4   9   3     7980.87     8599.57    132.15 o 
   5   9   3    10809.34    10628.77    151.36 o 
   6   9   3      957.54      982.71     52.98 o 
   7   9   3     2555.15     2399.67     76.30 o 
   8   9   3     3830.33     3937.97     99.48 o 
   9   9   3      773.32      696.17     50.98 o 
  10   9   3      374.52      282.54     40.94 o 
  11   9   3      667.52      617.47     72.64 o 
  12   9   3     2807.21     2489.51    114.44 o 
  13   9   3     3451.89     3272.12    136.58 o 
  14   9   3     1756.63     1668.37    119.62 o 
  15   9   3      964.77      913.10    101.10 o 
  16   9   3     1494.16     1278.85    135.40 o 
  17   9   3      159.72      149.16     71.12 o 
  18   9   3       77.45      127.53     70.60 o 
  19   9   3       41.38       33.94     71.39 o 
  20   9   3      183.72      327.07     93.36 o 
  21   9   3       73.16      137.98     84.45 o 
   1  11   3    13083.33    14657.63    176.08 o 
   2  11   3    21830.82    23071.37    603.61 o 
   3  11   3    33997.89    37305.13    461.06 o 
   4  11   3     5592.66     5475.88    109.11 o 
   5  11   3     5065.38     4541.35    102.35 o 
   6  11   3     3250.99     3284.37     90.81 o 
   7  11   3    16258.58    15418.43    185.90 o 
   8  11   3    18482.70    17332.33    300.60 o 
   9  11   3      893.43      838.75     56.42 o 
  10  11   3     2229.80     2066.66     75.83 o 
  11  11   3      529.92      574.34     64.25 o 
  12  11   3      322.87      361.21     65.10 o 
  13  11   3      984.97     1001.37     96.28 o 
  14  11   3     1648.12     1604.75    142.14 o 
  15  11   3     2804.30     2576.28    159.11 o 
  16  11   3       97.56      117.38     67.45 o 
  17  11   3      465.83      497.18    102.71 o 
  18  11   3      478.21      314.26     93.12 o 
  19  11   3       43.62      184.46     82.69 o 
  20  11   3       60.36      125.59     83.51 o 
  21  11   3      484.43      437.16    115.66 o 
   1  13   3    12793.32    12328.65   1037.36 o 
   2  13   3     2438.29     2828.62     80.85 o 
   3  13   3    15276.07    15967.69    349.36 o 
   4  13   3     3426.06     3471.28     89.24 o 
   5  13   3      216.33      219.86     37.22 o 
   6  13   3     7538.47     7547.79    135.05 o 
   7  13   3      513.49      666.62     55.60 o 
   8  13   3      872.67      896.48     60.83 o 
   9  13   3     4329.62     3855.06    120.27 o 
  10  13   3     2089.40     1994.45     88.42 o 
  11  13   3     2823.40     2481.22    124.54 o 
  12  13   3     1818.17     1719.51    138.09 o 
  13  13   3      240.24      182.43     70.73 o 
  14  13   3     3611.36     3034.34    168.13 o 
  15  13   3     1644.84     1488.70    146.78 o 
  16  13   3       82.54       88.96     65.09 o 
  17  13   3      409.40      361.52     96.12 o 
  18  13   3      323.75      305.16     91.89 o 
  19  13   3      505.43      456.50    105.50 o 
  20  13   3       62.65      204.30     87.87 o 
   1  15   3     1279.83     1028.84     50.27 o 
   2  15   3     1212.67     1220.14    143.96 o 
   3  15   3      927.44     1012.16     57.28 o 
   4  15   3     4312.58     4413.05    100.82 o 
   5  15   3    17616.76    16445.38    237.78 o 
   6  15   3       62.02       71.28     36.91 o 
   7  15   3     1499.22     1386.64    113.02 o 
   8  15   3      732.20      577.15     85.06 o 
   9  15   3      134.61      142.60     48.40 o 
  10  15   3      653.32      640.45     73.29 o 
  11  15   3     2908.97     2537.35    128.36 o 
  12  15   3     1224.53     1226.52    124.97 o 
  13  15   3      804.15      591.74     98.38 o 
  14  15   3      259.51      302.48     86.10 o 
  15  15   3      353.63      279.26     82.93 o 
  16  15   3      832.72      845.19    129.80 o 
  17  15   3      290.79      379.28    101.24 o 
  18  15   3      124.50      159.22     84.04 o 
  19  15   3      146.49      275.22     94.19 o 
  20  15   3        1.61       73.90     76.31 o 
   1  17   3     3418.95     3211.86     81.14 o 
   2  17   3     7041.48     6843.02    144.37 o 
   3  17   3     1058.45      846.81    150.10 o 
   4  17   3     1806.57     1661.97     99.80 o 
   5  17   3     1712.62     1654.78    115.89 o 
   6  17   3     2745.47     2564.25    133.05 o 
   7  17   3      166.41      163.01     63.23 o 
   8  17   3      166.11      119.22     54.07 o 
   9  17   3     3847.58     3126.07    136.23 o 
  10  17   3     1273.58     1315.89     99.04 o 
  11  17   3     1900.99     1661.68    126.40 o 
  12  17   3     1153.72      999.35    108.59 o 
  13  17   3      289.20      276.52     79.75 o 
  14  17   3      860.68      812.43    121.06 o 
  15  17   3      252.52      252.56     85.55 o 
  16  17   3      375.25      346.93     96.15 o 
  17  17   3      198.93      132.67     80.69 o 
  18  17   3       98.49      206.98     90.84 o 
  19  17   3       87.42       54.16     76.01 o 
   1  19   3     1995.43     1810.99     87.86 o 
   2  19   3     1661.14     1470.62     82.96 o 
   3  19   3      751.85      916.31     85.77 o 
   4  19   3     2397.43     1858.87    265.97 o 
   5  19   3       84.88      112.96     47.84 o 
   6  19   3     2429.99     2002.95    134.11 o 
   7  19   3     3891.21     3199.68    182.05 o 
   8  19   3     5641.64     4823.44    176.79 o 
   9  19   3     1136.97     1107.08    106.88 o 
  10  19   3      530.15      434.82     78.42 o 
  11  19   3     2253.49     2040.48    141.93 o 
  12  19   3      190.11      169.78     63.46 o 
  13  19   3      334.75      367.27     80.44 o 
  14  19   3      396.99      397.70     94.54 o 
  15  19   3      182.67      200.74     83.29 o 
  16  19   3      150.10      244.63     85.43 o 
  17  19   3       64.89      154.34     83.95 o 
  18  19   3       24.50      115.35     83.17 o 
   1  21   3     4637.02     4779.25    184.71 o 
   2  21   3     4397.21     3731.98    167.89 o 
   3  21   3     8164.26     7159.47    197.31 o 
   4  21   3     2745.38     2349.45    117.16 o 
   5  21   3       58.18      157.74     54.35 o 
   6  21   3      151.04      139.08     55.93 o 
   7  21   3     1074.49     1119.13    104.47 o 
   8  21   3     2259.05     2408.50    134.16 o 
   9  21   3     2523.48     2357.27    139.24 o 
  10  21   3      544.82      726.77     96.23 o 
  11  21   3       24.73       66.09     67.54 o 
  12  21   3      176.12      244.32     73.66 o 
  13  21   3      432.55      362.68     85.18 o 
  14  21   3     1148.87     1213.19    148.28 o 
  15  21   3      371.26      426.00     98.20 o 
  16  21   3      102.78      212.22    101.87 o 
  17  21   3      201.97      252.09     88.07 o 
   1  23   3     1239.95     1111.89    118.10 o 
   2  23   3     4268.21     4221.78    184.54 o 
   3  23   3      519.58      593.48     98.07 o 
   4  23   3     2018.25     1790.33    142.82 o 
   5  23   3     1617.85     1400.94    130.69 o 
   6  23   3      129.12      195.64     61.70 o 
   7  23   3      334.83      242.92     58.50 o 
   8  23   3     3296.86     2952.49    152.06 o 
   9  23   3      469.12      370.47     80.18 o 
  10  23   3      423.70      591.87     90.52 o 
  11  23   3     1103.70     1101.97    136.37 o 
  12  23   3      162.69      165.59     69.54 o 
  13  23   3      452.42      449.30     91.44 o 
  14  23   3      441.76      496.05     94.85 o 
  15  23   3      158.91      263.33     89.86 o 
  16  23   3      106.48      234.33     89.74 o 
   1  25   3      303.57      271.45     78.50 o 
   2  25   3     2002.81     2004.74    154.72 o 
   3  25   3      419.54      454.47     91.16 o 
   4  25   3      665.84      746.63    109.99 o 
   5  25   3      125.24      215.92     72.03 o 
   6  25   3       53.63       60.79     62.64 o 
   7  25   3      480.87      568.99    106.01 o 
   8  25   3     1658.21     1445.81    147.96 o 
   9  25   3     1518.66     1523.95    135.11 o 
  10  25   3      444.40      384.28     84.39 o 
  11  25   3     1069.83     1284.05    149.41 o 
  12  25   3      226.88      250.54     88.57 o 
  13  25   3       51.09       77.80     66.95 o 
  14  25   3      137.00      163.57     70.23 o 
  15  25   3      222.52      325.10     95.42 o 
   1  27   3     1691.86     1447.05    145.76 o 
   2  27   3     2650.05     2534.86    178.64 o 
   3  27   3      116.08      195.67     71.79 o 
   4  27   3      167.06      194.21     77.61 o 
   5  27   3     1119.68     1166.01    162.80 o 
   6  27   3       75.20      144.72     73.39 o 
   7  27   3      566.25      536.77    105.12 o 
   8  27   3      101.23      144.83     75.39 o 
   9  27   3       40.24       29.54     62.45 o 
  10  27   3      267.59      249.27     84.68 o 
  11  27   3      886.71      870.75    158.37 o 
  12  27   3      340.21      388.77    118.34 o 
  13  27   3       12.71      115.75     69.49 o 
   1  29   3      387.00      357.10     95.58 o 
   2  29   3      601.20      654.92    112.76 o 
   3  29   3     1446.21     1442.52    178.98 o 
   4  29   3      373.60      626.25    128.29 o 
   5  29   3      946.76     1038.55    142.94 o 
   6  29   3      695.73      676.41    120.68 o 
   7  29   3     1029.22      899.17    135.69 o 
   8  29   3       16.41       90.13     71.72 o 
   9  29   3       30.62       93.05     78.31 o 
  10  29   3      381.70      385.99    100.39 o 
  11  29   3      241.10      408.90    128.16 o 
   1  31   3       99.76      192.63     94.41 o 
   2  31   3      523.53      627.10    129.66 o 
   3  31   3      211.71      261.87     83.71 o 
   4  31   3      458.83      511.25    111.09 o 
   5  31   3      381.57      366.99    103.04 o 
   6  31   3      792.00      670.14    118.70 o 
   7  31   3       26.86       48.32     73.14 o 
   8  31   3     1632.16     1675.82    178.68 o 
   9  31   3      495.79      382.51    102.12 o 
   1  33   3      779.53      905.24    157.90 o 
   2  33   3      222.15      177.12     81.11 o 
   3  33   3      950.30     1140.73    158.90 o 
   4  33   3      249.46      385.56    105.75 o 
   5  33   3        4.21       69.76     80.82 o 
   0   0   4    14096.75    15761.68    711.85 o 
   2   0   4    37232.15    34602.13   1856.34 o 
   4   0   4    27612.17    23706.41   7544.34 o 
   6   0   4     3690.96     3910.07    114.80 o 
   8   0   4     1046.56     1086.07     86.52 o 
  10   0   4    24993.01    24393.41    378.21 o 
  12   0   4     4091.43     3714.07    167.10 o 
  14   0   4     4594.82     3939.28    186.20 o 
  16   0   4      430.27      318.20    108.46 o 
  18   0   4      964.14      802.54    174.53 o 
  20   0   4       35.68       70.43    109.13 o 
  22   0   4      300.85      137.19    135.65 o 
   0   2   4    58533.60    66781.26   2090.05 o 
   1   2   4     1909.49     1856.92     43.40 o 
   2   2   4    36352.51    40329.30    784.76 o 
   3   2   4     9974.90    10838.10    176.36 o 
   4   2   4     4180.65     4337.27     82.12 o 
   5   2   4    23770.47    24146.58    238.51 o 
   6   2   4     6393.98     6711.97    117.18 o 
   7   2   4     3564.30     3659.29     87.09 o 
   8   2   4    10276.50    10414.41    159.80 o 
   9   2   4     3476.27     3553.93    141.70 o 
  10   2   4     4728.26     4234.56    163.26 o 
  11   2   4     3413.94     3094.29    181.44 o 
  12   2   4     8718.97     7804.62    185.29 o 
  13   2   4     4854.17     3815.11    165.78 o 
  14   2   4     3824.78     3623.47    166.69 o 
  15   2   4       97.86      115.34     52.25 o 
  16   2   4      717.75      442.80    121.01 o 
  17   2   4      210.05      135.04     66.65 o 
  18   2   4     1160.32     1106.24    136.61 o 
  19   2   4      540.96      520.74    108.86 o 
  20   2   4       94.02      112.64     79.24 o 
  21   2   4      210.98      109.05     85.73 o 
  22   2   4        2.61      115.71     82.19 o 
   0   4   4    70400.88    75139.20   1581.55 o 
   1   4   4    13486.47    13121.18    119.77 o 
   2   4   4     3037.68     3228.62     65.79 o 
   3   4   4    11214.57    11502.71    151.41 o 
   4   4   4    20258.21    19924.40    495.42 o 
   5   4   4    13947.54    14918.56    255.19 o 
   6   4   4     5107.21     4761.02     92.49 o 
   7   4   4     4972.43     4704.31     96.13 o 
   8   4   4     1492.04     1386.47     62.10 o 
   9   4   4        1.64       48.84     26.99 o 
  10   4   4      140.99      166.30     36.63 o 
  11   4   4     2093.95     1850.71     86.08 o 
  12   4   4     2002.86     1937.68    108.84 o 
  13   4   4     2341.91     2061.65    116.68 o 
  14   4   4      938.11      996.62     97.09 o 
  15   4   4     5815.28     4841.81    183.96 o 
  16   4   4      297.29      309.42     72.14 o 
  17   4   4       86.70       99.58     61.08 o 
  18   4   4      240.66      341.73     92.84 o 
  19   4   4       18.02       37.56     70.63 o 
  20   4   4      124.21      120.81     81.97 o 
  21   4   4       90.31      142.33     87.13 o 
  22   4   4        8.14      105.92    101.56 o 
   0   6   4    38048.86    41468.34    914.64 o 
   1   6   4    13118.78    13105.52    196.50 o 
   2   6   4     3897.65     4071.39     78.63 o 
   3   6   4     5472.07     5721.65     91.56 o 
   4   6   4    24089.48    24187.28    348.54 o 
   5   6   4      265.52      330.84     30.34 o 
   6   6   4    18872.89    19965.15    321.58 o 
   7   6   4     4030.49     4040.14     80.92 o 
   8   6   4    13156.18    12401.14    196.88 o 
   9   6   4     1725.13     1590.89     65.09 o 
  10   6   4     1948.26     1802.63     84.46 o 
  11   6   4     1850.54     1675.68    100.07 o 
  12   6   4     1845.63     1902.89    109.66 o 
  13   6   4     5000.08     4059.99    150.98 o 
  14   6   4     1834.35     1639.66    118.48 o 
  15   6   4      153.47      147.23     59.97 o 
  16   6   4      236.77      352.90     74.79 o 
  17   6   4      632.49      606.54     93.37 o 
  18   6   4      109.11      194.00     69.41 o 
  19   6   4      753.34      688.48    119.06 o 
  20   6   4      172.71      345.79    120.48 o 
  21   6   4        5.31       42.82     95.56 o 
   0   8   4    18996.37    19855.73    283.44 o 
   1   8   4    11785.91    12622.06    160.90 o 
   2   8   4    16771.94    17124.22    365.30 o 
   3   8   4    11832.85    13039.70    158.04 o 
   4   8   4     4806.09     4966.64     93.00 o 
   5   8   4      399.69      509.92     44.80 o 
   6   8   4    25476.56    25417.77    236.27 o 
   7   8   4     6194.26     6258.54    123.59 o 
   8   8   4     2060.66     1928.10     75.46 o 
   9   8   4     2135.17     2195.47     89.31 o 
  10   8   4     1201.30     1150.37     80.01 o 
  11   8   4     4841.07     4443.91    132.40 o 
  12   8   4     2170.22     2198.81    101.06 o 
  13   8   4     2349.67     1997.67    105.50 o 
  14   8   4      565.15      506.97     80.65 o 
  15   8   4     1965.34     1878.43    130.32 o 
  16   8   4      855.30      890.88    104.76 o 
  17   8   4      708.50      634.62    109.48 o 
  18   8   4      103.82      173.62     80.64 o 
  19   8   4       67.68      124.28     78.49 o 
  20   8   4       97.33      144.52     99.27 o 
  21   8   4      121.37      112.17    101.64 o 
   0  10   4    12721.25    13476.95    679.09 o 
   1  10   4      282.30      319.15     37.64 o 
   2  10   4    22055.23    21987.21    208.13 o 
   3  10   4    13403.16    13037.49    179.11 o 
   4  10   4     7092.04     5967.41    726.81 o 
   5  10   4      305.96      186.00     44.61 o 
   6  10   4     1697.56     1472.34    131.76 o 
   7  10   4    11194.72    10832.52    180.43 o 
   8  10   4     4854.56     4054.20    360.67 o 
   9  10   4     4185.19     3630.34    420.10 o 
  10  10   4     3620.98     2774.53    436.91 o 
  11  10   4       48.58       71.91     36.96 o 
  12  10   4     2848.49     2428.39    120.31 o 
  13  10   4       47.36       66.13     41.41 o 
  14  10   4     2477.59     2282.90    132.14 o 
  15  10   4      774.27      808.74     97.49 o 
  16  10   4      744.64      650.39    109.52 o 
  17  10   4      229.18      228.35     83.05 o 
  18  10   4      281.40      330.99     93.55 o 
  19  10   4       34.33      126.18     78.74 o 
  20  10   4      128.12      145.70     85.62 o 
  21  10   4       91.18      161.24     92.30 o 
   0  12   4      752.15      706.45     67.53 o 
   1  12   4    12440.48     9537.17   1105.94 o 
   2  12   4      830.24      767.15     67.80 o 
   3  12   4    11625.33    11971.06    203.34 o 
   4  12   4      110.58      159.46     35.40 o 
   5  12   4      535.07      599.01     54.16 o 
   6  12   4     6861.60     6518.23    137.94 o 
   7  12   4     6111.93     5919.73    125.69 o 
   8  12   4      206.11      228.33     42.91 o 
   9  12   4      974.49     1101.46     71.87 o 
  10  12   4     1304.12     1307.86     77.03 o 
  11  12   4      582.81      629.40     79.88 o 
  12  12   4     1053.61     1063.02     99.32 o 
  13  12   4     2190.53     1959.51    150.30 o 
  14  12   4      559.64      539.50     98.01 o 
  15  12   4      285.12      387.99     88.51 o 
  16  12   4      238.52      342.44     87.60 o 
  17  12   4      690.83      941.50    132.35 o 
  18  12   4      137.93      103.33     75.30 o 
  19  12   4      479.63      512.82    112.28 o 
  20  12   4       35.87      128.06     87.54 o 
   0  14   4     1659.13     1171.70    357.87 o 
   1  14   4     1444.26     1419.25     60.69 o 
   2  14   4     3748.11     3663.96     93.67 o 
   3  14   4     8263.53     7736.71    134.74 o 
   4  14   4    22986.90    22536.44    282.03 o 
   5  14   4     1066.56     1142.34     70.05 o 
   6  14   4     4575.81     4157.90    114.20 o 
   7  14   4     6885.55     6228.47    279.37 o 
   8  14   4     2065.31     2066.77     97.56 o 
   9  14   4      419.04      451.87     71.95 o 
  10  14   4     1386.49     1330.69     94.24 o 
  11  14   4      280.28      262.17     62.97 o 
  12  14   4     1186.44     1102.09    121.23 o 
  13  14   4      606.80      600.23    100.85 o 
  14  14   4      813.02      891.10    118.46 o 
  15  14   4      839.78      701.80    114.43 o 
  16  14   4     1200.02     1165.40    142.37 o 
  17  14   4      182.35      218.36     83.54 o 
  18  14   4       12.62       74.62     79.22 o 
  19  14   4      117.01      151.82     84.73 o 
  20  14   4       39.19      120.43     84.22 o 
   0  16   4    12584.75    11990.38    227.49 o 
   1  16   4     1722.67     1425.91    131.28 o 
   2  16   4     5285.39     5137.99    107.21 o 
   3  16   4      701.98      723.71     55.82 o 
   4  16   4     7654.15     7727.36    177.40 o 
   5  16   4     2666.82     2641.77    110.12 o 
   6  16   4     8286.11     6990.62    220.06 o 
   7  16   4     1485.74     1252.47    115.58 o 
   8  16   4      506.62      551.95     89.16 o 
   9  16   4     1374.19     1319.70    108.12 o 
  10  16   4      984.41      922.07     86.51 o 
  11  16   4     1647.57     1343.46    116.49 o 
  12  16   4      831.81      917.90    106.03 o 
  13  16   4     1476.72     1137.12    133.31 o 
  14  16   4      439.04      408.25     91.87 o 
  15  16   4      687.69      532.26    104.73 o 
  16  16   4      390.08      367.48    105.27 o 
  17  16   4       52.02      111.78     81.01 o 
  18  16   4       42.99      112.40     85.74 o 
  19  16   4       34.06      123.07     86.30 o 
   0  18   4     1746.43     1790.96    101.37 o 
   1  18   4     5130.57     4499.83    115.61 o 
   2  18   4      836.64      664.17     73.42 o 
   3  18   4      800.51      857.40     75.02 o 
   4  18   4     7126.61     6131.32    199.42 o 
   5  18   4       24.06       58.04     51.30 o 
   6  18   4     2247.73     1898.78    137.21 o 
   7  18   4     1993.34     2112.79    142.31 o 
   8  18   4     1535.89     1363.88    128.14 o 
   9  18   4     1534.46     1412.01    132.19 o 
  10  18   4      239.93      285.60     61.10 o 
  11  18   4       36.88       27.44     47.03 o 
  12  18   4      472.67      565.02     89.06 o 
  13  18   4      234.72      300.00     86.96 o 
  14  18   4      378.78      485.87    102.41 o 
  15  18   4       76.39      213.29     80.06 o 
  16  18   4      240.43      315.69     97.38 o 
  17  18   4       29.25       24.87     73.37 o 
  18  18   4       14.20      109.40     81.73 o 
   0  20   4    11493.23     9877.62    370.61 o 
   1  20   4     1176.56     1175.60    109.38 o 
   2  20   4     2264.46     2103.11    114.59 o 
   3  20   4      965.70      712.79    138.98 o 
   4  20   4     2441.25     2182.22    108.59 o 
   5  20   4     1433.27     1564.04    115.66 o 
   6  20   4      872.43      829.88    108.46 o 
   7  20   4     2880.42     2623.43    150.94 o 
   8  20   4     1055.44     1100.50    126.75 o 
   9  20   4     2120.78     1825.57    132.06 o 
  10  20   4      164.44      244.51     61.45 o 
  11  20   4      102.70      126.86     59.10 o 
  12  20   4      241.97      284.93     76.74 o 
  13  20   4     3007.25     2791.60    165.22 o 
  14  20   4      644.66      611.57    114.65 o 
  15  20   4      174.23      173.23     85.55 o 
  16  20   4       10.57       36.74     71.88 o 
  17  20   4       87.67       28.92     74.78 o 
   0  22   4      173.98        3.81     77.27 o 
   1  22   4     1586.17     1452.89    131.99 o 
   2  22   4      310.97      255.37     73.10 o 
   3  22   4     7490.53     6215.54    222.72 o 
   4  22   4      713.79      601.03    142.15 o 
   5  22   4     1927.25     1797.22    126.44 o 
   6  22   4     3733.34     3010.09    163.09 o 
   7  22   4      420.55      407.28     78.30 o 
   8  22   4     1625.47     1586.21    148.54 o 
   9  22   4       23.86       71.55     57.55 o 
  10  22   4     1145.60     1243.54    122.93 o 
  11  22   4      334.99      274.61     74.81 o 
  12  22   4       22.56      108.54     63.84 o 
  13  22   4      194.00      185.90     70.21 o 
  14  22   4      477.43      473.90     92.50 o 
  15  22   4      133.68      109.14     83.68 o 
  16  22   4       35.63       43.63     74.75 o 
   0  24   4     5730.42     5331.67    303.92 o 
   1  24   4     2260.89     2195.61    161.24 o 
   2  24   4     1785.26     1613.54    145.85 o 
   3  24   4     2233.51     2260.98    164.01 o 
   4  24   4     2020.06     1838.19    152.99 o 
   5  24   4      755.70      762.84    113.90 o 
   6  24   4      334.78      488.00     97.46 o 
   7  24   4      578.99      592.48     93.20 o 
   8  24   4      337.07      355.24     79.63 o 
   9  24   4      604.78      499.98     92.85 o 
  10  24   4     1302.83     1444.98    136.08 o 
  11  24   4      333.50      316.30     84.62 o 
  12  24   4      344.38      221.93     77.82 o 
  13  24   4      220.80      300.11     80.23 o 
  14  24   4      487.54      331.75     90.47 o 
  15  24   4       16.36       38.58     76.83 o 
   0  26   4     5722.69     4959.54    308.64 o 
   1  26   4       78.10       36.30     62.54 o 
   2  26   4      316.78      354.12     89.09 o 
   3  26   4      338.28      383.00     91.03 o 
   4  26   4      130.78      161.79     71.20 o 
   5  26   4      484.21      427.18     96.60 o 
   6  26   4      173.45      195.70     77.57 o 
   7  26   4      553.11      516.48    131.90 o 
   8  26   4      217.53      223.66     85.31 o 
   9  26   4      193.12      181.74     82.88 o 
  10  26   4      295.16      205.66     94.44 o 
  11  26   4      343.75      329.30    126.19 o 
  12  26   4      174.12      236.77     83.66 o 
  13  26   4      289.29      231.33     85.23 o 
   0  28   4     2031.57     1841.62    237.56 o 
   1  28   4      415.05      302.55     95.63 o 
   2  28   4      362.60      517.47    102.77 o 
   3  28   4      100.80      124.77     75.95 o 
   4  28   4     1157.33     1149.52    143.51 o 
   5  28   4     1301.26     1188.01    177.12 o 
   6  28   4      734.32      866.16    153.14 o 
   7  28   4      535.94      564.70    119.46 o 
   8  28   4      365.88      240.09     92.38 o 
   9  28   4       45.41       98.57     79.80 o 
  10  28   4       20.50      106.18     99.32 o 
  11  28   4      216.51      269.01    113.17 o 
  12  28   4      274.22      312.00    104.27 o 
   0  30   4      421.06      461.45    154.75 o 
   1  30   4      823.10      916.75    139.57 o 
   2  30   4      318.56      280.69     96.73 o 
   3  30   4       56.24       10.70     75.40 o 
   4  30   4      414.66      253.37    109.92 o 
   5  30   4      159.10      140.13    103.81 o 
   6  30   4      627.06      699.29    134.41 o 
   7  30   4      151.48      176.37     94.54 o 
   8  30   4       15.30       70.92     86.34 o 
   9  30   4      416.55      492.60    117.64 o 
   0  32   4     1759.21     1388.00    237.16 o 
   1  32   4      462.57      631.31    123.92 o 
   2  32   4       63.55      -34.81     88.11 o 
   3  32   4      559.90      565.08    147.74 o 
   4  32   4     1211.48     1235.08    189.67 o 
   5  32   4      262.35       75.49     95.25 o 
   6  32   4      612.82      514.47    128.67 o 
   1   1   5      244.33      241.72     22.90 o 
   2   1   5     1643.83     1816.55     61.48 o 
   3   1   5     7250.34     8040.34    174.17 o 
   4   1   5     6588.72     7608.77    200.30 o 
   5   1   5    28791.67    30108.79    414.89 o 
   6   1   5    12322.58    12896.86    220.02 o 
   7   1   5    12771.06    10226.84   1157.16 o 
   8   1   5     3738.55     3477.17    264.93 o 
   9   1   5     3714.57     3492.37    136.44 o 
  10   1   5     1907.25     1770.70     77.61 o 
  11   1   5     2101.10     1987.50     86.60 o 
  12   1   5     1508.74     1374.22     84.90 o 
  13   1   5      150.70      150.19     51.67 o 
  14   1   5     1529.43     1484.58    129.86 o 
  15   1   5      282.55      432.73     89.28 o 
  16   1   5      350.44      346.16     88.46 o 
  17   1   5      417.97      481.29     97.16 o 
  18   1   5      128.00      105.73     67.51 o 
  19   1   5       99.49      113.48     73.66 o 
  20   1   5      212.18      233.54     93.87 o 
  21   1   5        6.08       87.21     82.18 o 
   1   3   5    18585.38    20118.24    554.65 o 
   2   3   5    23520.57    25154.78    219.41 o 
   3   3   5    13506.29    15490.08    235.32 o 
   4   3   5     5113.22     5080.71     90.59 o 
   5   3   5    15572.73    15600.20    212.02 o 
   6   3   5      661.45      601.44     43.90 o 
   7   3   5     2298.35     2176.54     68.46 o 
   8   3   5     1292.90     1250.87     62.24 o 
   9   3   5     1966.40     1972.69     75.86 o 
  10   3   5     1030.98     1153.73     67.90 o 
  11   3   5      915.44      778.74     72.07 o 
  12   3   5      183.22      149.91     44.92 o 
  13   3   5      116.12      112.69     49.88 o 
  14   3   5     1643.01     1717.29    119.78 o 
  15   3   5     1209.53     1119.30    104.72 o 
  16   3   5     1070.10     1069.39    125.45 o 
  17   3   5      590.97      428.28     94.07 o 
  18   3   5       29.65       58.12     64.60 o 
  19   3   5       14.67       48.81     65.83 o 
  20   3   5      227.21      258.46     97.15 o 
  21   3   5       48.08      153.70     87.90 o 
   1   5   5    13757.38    13552.00    435.10 o 
   2   5   5    29770.73    31653.51    730.56 o 
   3   5   5     7030.60     7031.13    110.06 o 
   4   5   5     7448.37     7896.88    116.09 o 
   5   5   5    31111.77    33370.76    314.15 o 
   6   5   5     1896.63     1795.96     57.22 o 
   7   5   5     1263.87     1256.77     59.21 o 
   8   5   5     4171.02     3877.84     96.02 o 
   9   5   5     2262.22     2112.98     89.84 o 
  10   5   5      409.92      423.69     58.12 o 
  11   5   5       25.39       34.05     37.77 o 
  12   5   5     1800.68     1743.60    101.03 o 
  13   5   5       95.50      158.13     48.74 o 
  14   5   5     1852.80     1862.64    114.19 o 
  15   5   5      599.43      612.45     88.77 o 
  16   5   5       80.33       55.29     54.79 o 
  17   5   5       67.17       49.37     65.87 o 
  18   5   5       58.06       83.71     72.47 o 
  19   5   5       87.99       65.02     75.42 o 
  20   5   5       13.46       91.32     77.77 o 
  21   5   5       42.76      103.31    103.19 o 
   1   7   5     3271.39     3500.23     75.15 o 
   2   7   5     1801.60     1741.00     58.90 o 
   3   7   5    21697.26    22674.59    271.33 o 
   4   7   5     5808.76     5396.61    100.75 o 
   5   7   5    41763.21    42558.50    286.93 o 
   6   7   5     4411.29     4505.58     85.21 o 
   7   7   5     8228.75     7763.06    150.96 o 
   8   7   5     9063.26     8060.88    220.83 o 
   9   7   5     4879.53     4540.50    131.63 o 
  10   7   5      736.42      717.70     69.75 o 
  11   7   5     3756.74     2842.04    111.89 o 
  12   7   5     4188.40     4143.82    137.36 o 
  13   7   5     1688.06     1540.64    102.28 o 
  14   7   5      338.63      469.67     72.17 o 
  15   7   5     1660.72     1434.41    108.54 o 
  16   7   5      800.53      754.78     88.08 o 
  17   7   5      149.99      203.80     64.23 o 
  18   7   5      646.02      606.74     96.75 o 
  19   7   5       64.78      160.65     79.07 o 
  20   7   5      114.76       70.98     92.40 o 
  21   7   5       13.23      105.28     94.14 o 
   1   9   5      952.01     1032.44     63.65 o 
   2   9   5     6390.63     6935.96    126.25 o 
   3   9   5     5887.16     6158.24    108.00 o 
   4   9   5    11082.01    10316.57    142.59 o 
   5   9   5    10161.08    10484.96    148.36 o 
   6   9   5      715.01      711.10     53.82 o 
   7   9   5     8314.45     7713.15    144.62 o 
   8   9   5     2928.30     2845.09     94.69 o 
   9   9   5     3320.06     2844.67     96.98 o 
  10   9   5      271.26      313.82     53.83 o 
  11   9   5     5107.31     4212.84    134.83 o 
  12   9   5     8158.14     6919.02    252.77 o 
  13   9   5     1259.89     1150.78     94.06 o 
  14   9   5      389.58      460.28     70.82 o 
  15   9   5     1100.52     1073.15    109.94 o 
  16   9   5     1236.88     1330.48    121.52 o 
  17   9   5       79.41      127.02     63.11 o 
  18   9   5        2.42       68.87     69.74 o 
  19   9   5      175.54      202.53     83.58 o 
  20   9   5       67.18       93.45    102.03 o 
   1  11   5    10234.99     9739.68    179.91 o 
   2  11   5     6427.59     5957.42    121.48 o 
   3  11   5     9167.67     8182.29    142.93 o 
   4  11   5      477.39      483.21     50.49 o 
   5  11   5     1751.60     1690.49     67.33 o 
   6  11   5     6166.18     5586.08    140.48 o 
   7  11   5     1073.81      988.42     70.89 o 
   8  11   5     1790.93     1755.75    120.94 o 
   9  11   5     8152.58     7328.15    168.68 o 
  10  11   5     2038.47     1701.66     89.67 o 
  11  11   5     2147.21     1826.18    102.26 o 
  12  11   5     1559.03     1448.45    111.95 o 
  13  11   5      128.08      197.33     60.18 o 
  14  11   5       43.68       59.15     52.37 o 
  15  11   5        8.33       26.51     60.70 o 
  16  11   5      303.65      351.41     89.11 o 
  17  11   5      402.71      470.19    103.51 o 
  18  11   5       67.26       78.46     76.51 o 
  19  11   5       53.82      153.84     83.94 o 
  20  11   5      192.24      245.43     94.49 o 
   1  13   5     4498.43     4476.96    108.90 o 
   2  13   5     4990.64     4655.59    110.62 o 
   3  13   5     1516.33     1234.53    165.86 o 
   4  13   5     2632.50     2180.31    210.81 o 
   5  13   5     7812.53     7653.85    214.56 o 
   6  13   5     4861.79     4634.02    109.34 o 
   7  13   5      139.44      187.64     41.97 o 
   8  13   5     8569.14     7803.15    182.76 o 
   9  13   5     1711.56     1609.21    100.46 o 
  10  13   5     2535.65     2229.56    106.42 o 
  11  13   5        3.72       47.61     43.65 o 
  12  13   5      537.67      575.85     97.52 o 
  13  13   5     1234.53     1079.14    124.61 o 
  14  13   5      129.22      161.07     72.13 o 
  15  13   5      286.92      439.09     97.10 o 
  16  13   5      154.96      227.87     81.44 o 
  17  13   5      540.89      569.13    109.76 o 
  18  13   5      304.33      318.55     96.73 o 
  19  13   5      203.22      178.87     89.15 o 
   1  15   5     8124.93     6850.45    591.14 o 
   2  15   5     5734.18     5122.23    269.95 o 
   3  15   5     8979.79     8850.76    229.16 o 
   4  15   5      190.62      239.35     42.66 o 
   5  15   5      295.86      219.39     47.71 o 
   6  15   5      910.86      899.13     77.92 o 
   7  15   5      234.65      244.05     52.34 o 
   8  15   5      106.29      165.18     52.07 o 
   9  15   5     5354.04     4384.66    162.51 o 
  10  15   5      453.71      403.00     73.73 o 
  11  15   5     2293.48     2022.58    135.13 o 
  12  15   5     5764.73     5341.70    215.52 o 
  13  15   5     1704.53     1738.24    152.98 o 
  14  15   5      652.51      623.20    108.08 o 
  15  15   5      677.06      694.08    117.85 o 
  16  15   5      109.16      179.66     80.84 o 
  17  15   5      247.77      258.17     91.10 o 
  18  15   5       17.75       64.14     77.95 o 
  19  15   5      120.47      179.88     87.09 o 
   1  17   5      395.37      414.22     49.24 o 
   2  17   5    14434.42    11809.35    311.73 o 
   3  17   5     1283.99     1482.35     88.73 o 
   4  17   5     3329.29     3314.41    116.18 o 
   5  17   5       89.29      156.22     50.82 o 
   6  17   5     2286.76     2040.11    135.75 o 
   7  17   5     3111.09     2617.63    146.19 o 
   8  17   5     3830.42     3475.89    147.22 o 
   9  17   5      973.62      930.54    101.10 o 
  10  17   5     1331.52     1307.01    117.29 o 
  11  17   5       18.32      106.45     59.10 o 
  12  17   5     2958.16     2604.36    152.62 o 
  13  17   5      837.69      974.34    126.58 o 
  14  17   5      123.09      181.77     79.33 o 
  15  17   5      573.40      540.75    106.69 o 
  16  17   5      397.82      449.08    107.06 o 
  17  17   5       64.40      124.51     80.23 o 
  18  17   5      150.75      204.25     88.94 o 
   1  19   5      698.96      716.23     72.58 o 
   2  19   5      581.51      598.43     72.52 o 
   3  19   5      939.22      996.47     83.65 o 
   4  19   5      785.70      719.50     86.49 o 
   5  19   5     3535.50     2879.21    134.31 o 
   6  19   5      537.74      613.27     84.28 o 
   7  19   5     1877.52     1939.57    148.99 o 
   8  19   5       46.12       21.43     55.25 o 
   9  19   5     2307.13     2189.09    137.93 o 
  10  19   5      659.31      731.64     98.24 o 
  11  19   5      220.91      193.54     65.75 o 
  12  19   5      768.84      841.47    108.86 o 
  13  19   5       43.86      117.22     64.46 o 
  14  19   5      250.78      238.75     84.27 o 
  15  19   5       27.38       66.82     72.21 o 
  16  19   5      239.34      315.81     98.75 o 
  17  19   5      126.60      179.34     93.71 o 
   1  21   5     2142.87     1992.32    147.18 o 
   2  21   5     5645.39     4353.02    368.99 o 
   3  21   5      106.68      130.28     54.44 o 
   4  21   5     2212.70     2068.94    121.59 o 
   5  21   5     1634.52     1514.51    108.05 o 
   6  21   5      646.76      709.48     91.49 o 
   7  21   5      154.10      177.12     73.19 o 
   8  21   5     4528.43     3728.95    188.91 o 
   9  21   5       54.07       34.93     59.47 o 
  10  21   5     1121.47     1017.84    114.70 o 
  11  21   5      139.06      114.09     65.98 o 
  12  21   5     1014.73     1032.10    119.96 o 
  13  21   5      204.84      239.73     77.26 o 
  14  21   5       59.58      164.75     82.90 o 
  15  21   5       69.66      161.23     83.39 o 
  16  21   5      314.74      470.57    115.50 o 
   1  23   5      965.11     1198.96    129.65 o 
   2  23   5     1295.18     1089.42    125.34 o 
   3  23   5      592.16      564.17    100.97 o 
   4  23   5     1847.94     1511.82    144.76 o 
   5  23   5       79.10       95.58     59.55 o 
   6  23   5     1587.35     1645.66    132.99 o 
   7  23   5     1257.18     1425.30    127.25 o 
   8  23   5      137.77      199.95     82.28 o 
   9  23   5      839.14      964.75    131.40 o 
  10  23   5        3.67       54.88     62.68 o 
  11  23   5       63.83       95.94     61.64 o 
  12  23   5       51.56      153.41     70.19 o 
  13  23   5      313.87      264.81     80.38 o 
  14  23   5      499.87      377.22     93.31 o 
  15  23   5      182.57      229.65     98.02 o 
   1  25   5      219.74      160.29     79.55 o 
   2  25   5      214.12      282.93     87.69 o 
   3  25   5      262.86      325.47     85.61 o 
   4  25   5      523.70      458.46     97.28 o 
   5  25   5      542.09      556.57    106.35 o 
   6  25   5      141.25      123.43     75.20 o 
   7  25   5       46.24       22.39     67.67 o 
   8  25   5      601.01      580.25     97.11 o 
   9  25   5      546.38      596.63     99.92 o 
  10  25   5      486.87      514.15    114.68 o 
  11  25   5      585.40      463.87     98.94 o 
  12  25   5       20.47       68.37     67.14 o 
  13  25   5      161.76      207.68     79.50 o 
   1  27   5      134.48      228.58     81.94 o 
   2  27   5      212.02      211.02     87.82 o 
   3  27   5      677.45      634.07    118.02 o 
   4  27   5      645.62      553.36    110.89 o 
   5  27   5     1209.79     1278.79    147.85 o 
   6  27   5      463.83      482.56    108.40 o 
   7  27   5      306.92      249.15    110.62 o 
   8  27   5      485.48      568.39    138.52 o 
   9  27   5      252.32      137.50     89.85 o 
  10  27   5      174.34      136.02    103.70 o 
  11  27   5       28.48       66.85     96.30 o 
  12  27   5       49.00       65.82     95.46 o 
   1  29   5      474.94      388.33    102.49 o 
   2  29   5      178.77      239.77     92.14 o 
   3  29   5      158.87      158.19     86.86 o 
   4  29   5       32.50      115.89     81.63 o 
   5  29   5      223.31      292.54    112.35 o 
   6  29   5      535.55      640.45    146.67 o 
   7  29   5      201.07      373.32    124.68 o 
   8  29   5      491.31      494.83    117.87 o 
   9  29   5        1.81      -46.43     92.86 o 
   1  31   5      585.33      596.53    125.06 o 
   2  31   5       19.87       72.33     86.65 o 
   3  31   5       21.15       70.29     85.34 o 
   4  31   5      243.77      449.84    138.67 o 
   5  31   5     1768.32     1452.69    195.72 o 
   6  31   5      121.89      354.13    153.94 o 
   0   0   6    36194.05    36005.30    954.32 o 
   2   0   6     1410.20     1285.88     79.31 o 
   4   0   6     2211.85     2020.13    104.56 o 
   6   0   6     3516.67     3572.99    148.53 o 
   8   0   6     3155.43     2812.00    119.35 o 
  10   0   6     1332.81     1498.46    106.18 o 
  12   0   6     4770.51     4223.20    203.10 o 
  14   0   6       76.15       92.24     69.96 o 
  16   0   6     1496.60     1252.27    193.16 o 
  18   0   6      329.99      345.58    137.55 o 
  20   0   6      638.94      736.02    211.73 o 
   0   2   6    23253.27    25400.31    331.08 o 
   1   2   6    14116.85    14621.61    303.45 o 
   2   2   6    28250.20    29817.71    514.07 o 
   3   2   6     1431.13     1422.45     54.56 o 
   4   2   6     8464.15     8037.83    188.18 o 
   5   2   6    10671.68    10657.13    206.76 o 
   6   2   6     7509.42     6785.72    167.55 o 
   7   2   6     2591.18     2620.65     79.21 o 
   8   2   6     1045.75     1056.90     61.12 o 
   9   2   6      820.18      797.72     55.43 o 
  10   2   6     1857.97     1660.55    168.50 o 
  11   2   6      925.93      560.13    109.92 o 
  12   2   6     1492.94     1120.02    100.95 o 
  13   2   6     2712.54     2312.61    158.70 o 
  14   2   6     2719.10     2454.78    134.02 o 
  15   2   6      738.17      566.48     88.75 o 
  16   2   6      682.40      760.57    102.69 o 
  17   2   6      136.56      146.45     65.40 o 
  18   2   6      132.47      176.67     71.74 o 
  19   2   6       25.70       43.97     75.56 o 
  20   2   6      191.49      348.57     98.81 o 
   0   4   6     7187.27     7155.29    323.14 o 
   1   4   6      868.26      710.96     52.61 o 
   2   4   6      112.27      167.62     25.19 o 
   3   4   6    14985.36    14887.77    161.33 o 
   4   4   6       12.14       36.92     23.42 o 
   5   4   6      584.47      567.23     44.76 o 
   6   4   6     9648.43     8929.99    176.19 o 
   7   4   6     4083.13     4222.93     98.27 o 
   8   4   6      270.25      266.46     39.36 o 
   9   4   6     3025.26     2806.61     97.94 o 
  10   4   6     1836.02     1891.91     91.08 o 
  11   4   6     2005.39     1980.66     94.46 o 
  12   4   6        2.37       24.09     39.90 o 
  13   4   6     1188.73     1273.23     97.32 o 
  14   4   6      272.07      325.75     62.73 o 
  15   4   6     2428.64     2097.30    140.96 o 
  16   4   6      151.68      123.42     62.00 o 
  17   4   6      107.10      112.20     66.82 o 
  18   4   6       86.90      186.94     68.29 o 
  19   4   6      862.61      852.72    117.69 o 
  20   4   6        6.27       35.57     70.75 o 
   0   6   6     7794.27     7841.88    200.47 o 
   1   6   6     2731.09     2620.41     85.16 o 
   2   6   6    14483.47    13706.52    149.59 o 
   3   6   6     2147.10     2034.31     66.00 o 
   4   6   6      562.34      534.66     44.10 o 
   5   6   6      322.66      380.76     41.68 o 
   6   6   6      460.43      489.60     40.87 o 
   7   6   6      776.67      777.84     57.12 o 
   8   6   6     3300.93     3125.82    100.65 o 
   9   6   6     1953.23     1691.11     86.61 o 
  10   6   6     4814.37     4294.92    124.92 o 
  11   6   6      372.30      445.31     64.28 o 
  12   6   6      984.90      966.52     87.20 o 
  13   6   6     4620.91     3842.17    140.74 o 
  14   6   6      229.48      374.90     66.96 o 
  15   6   6      526.42      642.59     83.27 o 
  16   6   6      106.70      150.54     59.06 o 
  17   6   6      121.24      186.09     69.95 o 
  18   6   6      158.29      166.09     71.30 o 
  19   6   6      207.22      184.78     82.57 o 
  20   6   6      268.95      351.46    104.42 o 
   0   8   6     9446.07     8969.29    223.64 o 
   1   8   6      412.11      421.46     37.18 o 
   2   8   6      339.13      442.20     40.80 o 
   3   8   6     1282.32     1292.19     58.76 o 
   4   8   6    10807.12    10364.39    146.84 o 
   5   8   6     3017.13     2952.68     84.50 o 
   6   8   6      637.97      530.02     50.33 o 
   7   8   6     1098.77      972.24     62.94 o 
   8   8   6      974.81      989.46     66.49 o 
   9   8   6      969.65     1031.59     76.19 o 
  10   8   6     1366.28     1303.79     91.44 o 
  11   8   6      603.70      608.09     73.62 o 
  12   8   6      410.47      395.50     65.79 o 
  13   8   6     1853.34     1850.81    114.52 o 
  14   8   6      879.05      872.43     89.63 o 
  15   8   6     1617.05     1837.87    122.31 o 
  16   8   6      705.82      601.74     97.09 o 
  17   8   6       96.67      214.74     69.82 o 
  18   8   6      142.44      112.92     77.28 o 
  19   8   6       97.65      201.23    104.42 o 
  20   8   6       88.73      186.47    104.37 o 
   0  10   6     6674.88     6617.83    199.79 o 
   1  10   6    11029.36    10531.42    178.01 o 
   2  10   6     6011.14     6122.68    119.36 o 
   3  10   6     5852.06     5374.05    129.90 o 
   4  10   6     6074.12     5839.85    116.32 o 
   5  10   6     1489.27     1546.97     71.69 o 
   6  10   6     7245.67     6410.81    128.27 o 
   7  10   6     1864.68     1973.89     79.31 o 
   8  10   6      529.50      654.88     60.35 o 
   9  10   6      773.81      690.84     63.17 o 
  10  10   6     1023.44      914.64     81.86 o 
  11  10   6     1054.91     1003.20     87.79 o 
  12  10   6     2121.01     2044.62    114.70 o 
  13  10   6      344.72      384.87     65.87 o 
  14  10   6      793.49      730.54     97.33 o 
  15  10   6      340.25      383.53     79.22 o 
  16  10   6      196.45      228.70     81.36 o 
  17  10   6        7.79       43.06     67.53 o 
  18  10   6      133.19      228.69     87.61 o 
  19  10   6       12.97      125.23     98.01 o 
   0  12   6     3791.65     3694.25    159.62 o 
   1  12   6    17946.91    17165.74    233.41 o 
   2  12   6     2915.83     2554.53     89.97 o 
   3  12   6     6610.42     6262.25    187.96 o 
   4  12   6     3536.87     3149.39     90.71 o 
   5  12   6     1248.99     1234.89     69.53 o 
   6  12   6     1645.79     1559.45     77.41 o 
   7  12   6     8333.22     7395.18    144.97 o 
   8  12   6       61.59       91.58     39.12 o 
   9  12   6     2103.27     2085.73     91.74 o 
  10  12   6     3006.39     2754.44    117.82 o 
  11  12   6     1477.65     1265.14    108.87 o 
  12  12   6      639.62      684.65     89.94 o 
  13  12   6     1687.89     1564.70    123.54 o 
  14  12   6       75.18      147.66     69.13 o 
  15  12   6     1114.07      906.81    125.77 o 
  16  12   6      382.03      324.12     91.16 o 
  17  12   6       20.63       45.18     72.14 o 
  18  12   6      113.56      120.91     82.75 o 
  19  12   6      242.77      234.83     91.94 o 
   0  14   6    24626.47    22921.99    390.55 o 
   1  14   6     4116.09     3582.38    107.19 o 
   2  14   6     3308.19     3110.13    101.54 o 
   3  14   6     2016.27     1896.58     84.59 o 
   4  14   6     3137.25     2932.41    100.37 o 
   5  14   6     3029.88     2297.69    126.47 o 
   6  14   6     1895.53     1530.75    170.51 o 
   7  14   6     2749.96     2050.62    244.16 o 
   8  14   6      805.94      558.11     79.62 o 
   9  14   6      144.99      158.70     46.16 o 
  10  14   6      709.09      727.37     92.79 o 
  11  14   6      770.93      632.10     90.33 o 
  12  14   6     6236.83     5182.00    215.13 o 
  13  14   6      433.66      509.96     99.18 o 
  14  14   6      305.20      239.51     79.67 o 
  15  14   6      133.22      150.13     74.12 o 
  16  14   6      467.20      529.79    107.63 o 
  17  14   6       18.42       93.73     79.15 o 
  18  14   6      226.37      291.51     96.99 o 
   0  16   6      533.05      513.20     78.65 o 
   1  16   6      494.90      470.58     53.62 o 
   2  16   6     1784.13     1587.78     85.09 o 
   3  16   6     3437.69     2651.51    293.29 o 
   4  16   6     6302.79     4726.82    281.18 o 
   5  16   6      397.22      357.17     61.46 o 
   6  16   6       43.91       93.84     40.34 o 
   7  16   6      133.89      187.59     52.35 o 
   8  16   6     1938.23     1750.74    112.78 o 
   9  16   6     1123.25     1064.71     96.86 o 
  10  16   6      179.47      110.55     58.05 o 
  11  16   6      108.13      127.68     58.12 o 
  12  16   6      394.42      437.27     85.57 o 
  13  16   6      261.67      372.98     88.43 o 
  14  16   6      589.98      598.65    109.30 o 
  15  16   6       43.92      104.81     71.59 o 
  16  16   6      305.36      324.88     95.31 o 
  17  16   6      373.89      396.03    109.08 o 
  18  16   6       35.29      176.79     85.68 o 
   0  18   6     1614.40     1702.43    118.98 o 
   1  18   6     3708.44     2667.63    333.34 o 
   2  18   6     4015.88     3480.77    116.33 o 
   3  18   6      735.97      789.14     79.28 o 
   4  18   6     1615.85     1389.36    110.37 o 
   5  18   6      302.31      339.05     67.07 o 
   6  18   6      609.54      516.70     79.98 o 
   7  18   6       47.20      100.41     55.67 o 
   8  18   6      537.59      513.49     86.97 o 
   9  18   6      266.32      270.32     65.18 o 
  10  18   6      613.30      628.60     90.39 o 
  11  18   6      742.99      752.24    102.29 o 
  12  18   6      358.71      463.29     89.09 o 
  13  18   6       38.80       91.40     65.34 o 
  14  18   6       13.76       66.07     71.14 o 
  15  18   6      430.94      393.13    100.03 o 
  16  18   6      111.28      227.79     91.62 o 
  17  18   6       64.26      162.08     81.53 o 
   0  20   6      404.16      368.89    147.73 o 
   1  20   6      834.52      630.19     83.94 o 
   2  20   6      561.05      596.26     83.21 o 
   3  20   6      633.61      550.70     74.90 o 
   4  20   6       30.21       48.71     52.44 o 
   5  20   6     2360.68     2210.01    133.85 o 
   6  20   6     1635.44     1431.31    121.77 o 
   7  20   6       80.65       92.42     59.32 o 
   8  20   6      836.02      821.16    103.77 o 
   9  20   6      934.33      901.86    105.89 o 
  10  20   6      520.97      544.65    107.03 o 
  11  20   6      194.24      182.31     77.95 o 
  12  20   6      387.70      448.17    100.50 o 
  13  20   6      672.71      626.98    115.48 o 
  14  20   6       65.33      152.15     92.76 o 
  15  20   6      100.67      193.93    104.15 o 
  16  20   6      139.90      219.19    103.60 o 
   0  22   6     1926.79     1571.23    205.71 o 
   1  22   6      972.82      818.67    114.55 o 
   2  22   6      743.79      765.17    112.37 o 
   3  22   6     1997.30     1784.56    132.79 o 
   4  22   6     3035.54     2812.85    150.45 o 
   5  22   6     1516.27     1326.09    123.49 o 
   6  22   6      181.39      306.70     75.64 o 
   7  22   6     1176.12     1233.99    122.49 o 
   8  22   6      335.87      350.83     81.04 o 
   9  22   6      747.80      751.08    106.03 o 
  10  22   6      929.17      886.62    117.50 o 
  11  22   6       34.59      -32.27     64.62 o 
  12  22   6      154.30      278.59     90.97 o 
  13  22   6      436.35      476.47    112.07 o 
  14  22   6        2.20       63.65     94.06 o 
  15  22   6       13.94       55.38     90.80 o 
   0  24   6      767.64      785.27    168.05 o 
   1  24   6      967.31     1007.72    128.76 o 
   2  24   6      462.53      519.64    103.61 o 
   3  24   6      493.29      532.74    106.38 o 
   4  24   6      367.56      439.73    100.08 o 
   5  24   6      567.78      750.90    119.29 o 
   6  24   6      174.86      329.83     91.50 o 
   7  24   6       88.99      151.86     71.44 o 
   8  24   6       86.90      110.00     73.74 o 
   9  24   6      119.44       99.40     75.01 o 
  10  24   6      125.61      179.54     75.93 o 
  11  24   6       99.15      171.02     87.89 o 
  12  24   6      323.08      431.56    107.05 o 
  13  24   6      151.60      134.49     88.35 o 
   0  26   6       51.13      130.73    104.04 o 
   1  26   6      954.14      915.21    129.62 o 
   2  26   6     1359.99     1093.16    140.12 o 
   3  26   6      793.34      689.74    122.84 o 
   4  26   6      670.84      809.91    127.48 o 
   5  26   6      547.73      474.52    107.63 o 
   6  26   6      118.15      156.99     82.00 o 
   7  26   6      421.55      417.44    104.87 o 
   8  26   6      179.24      159.72     87.46 o 
   9  26   6      157.78      226.47    105.08 o 
  10  26   6      259.47      380.94    103.47 o 
  11  26   6      115.05      160.73     95.11 o 
   0  28   6       67.53      109.78    115.82 o 
   1  28   6       79.23       87.07     76.77 o 
   2  28   6      192.51      235.45     91.69 o 
   3  28   6      372.74      253.95    100.41 o 
   4  28   6      152.72      104.14     81.78 o 
   5  28   6      358.25      361.35     99.36 o 
   6  28   6       89.11       71.48     84.36 o 
   7  28   6      641.80      716.08    157.56 o 
   8  28   6      416.83      505.24    137.83 o 
   9  28   6       44.04      -15.13     91.12 o 
   0  30   6     2493.09     2646.63    298.76 o 
   1  30   6     1216.68     1205.06    160.65 o 
   2  30   6       68.49      134.14     88.03 o 
   3  30   6      160.02      212.91     97.46 o 
   4  30   6      696.61      752.50    135.24 o 
   5  30   6      237.13      162.82     93.58 o 
   6  30   6       85.50      118.05    104.53 o 
   1   1   7    14564.34    14702.81    260.86 o 
   2   1   7    28079.42    27475.19    445.48 o 
   3   1   7      190.45      175.96     34.75 o 
   4   1   7      141.99      178.83     37.64 o 
   5   1   7     3573.93     3384.98     94.80 o 
   6   1   7     3273.52     3081.27     87.26 o 
   7   1   7     6083.83     5305.02    124.69 o 
   8   1   7      319.62      234.38     36.22 o 
   9   1   7      154.52      199.02     40.16 o 
  10   1   7     1174.88     1239.70     83.00 o 
  11   1   7     1910.58     1753.39     96.53 o 
  12   1   7        5.48       50.07     45.41 o 
  13   1   7       15.98       70.04     48.68 o 
  14   1   7      340.25      469.81     75.12 o 
  15   1   7      503.90      605.43     85.36 o 
  16   1   7       93.15       78.24     53.76 o 
  17   1   7      228.61      293.35     71.05 o 
  18   1   7       18.61       86.28     61.30 o 
  19   1   7       12.07       90.64     67.31 o 
  20   1   7      226.40      230.76     79.13 o 
   1   3   7     6498.01     6583.67    125.98 o 
   2   3   7     6517.13     6354.20    150.06 o 
   3   3   7     1579.11     1688.69     61.70 o 
   4   3   7      923.35      913.21     54.79 o 
   5   3   7     6009.85     5477.76    119.73 o 
   6   3   7     3223.88     2776.99     83.91 o 
   7   3   7     2066.00     1948.80     76.58 o 
   8   3   7     2965.47     2465.96     83.45 o 
   9   3   7     2367.19     2230.37     91.27 o 
  10   3   7      111.66      126.36     41.54 o 
  11   3   7     1028.34     1351.14     90.09 o 
  12   3   7     1542.32     1333.26    131.84 o 
  13   3   7      274.60      244.15     61.86 o 
  14   3   7      494.38      568.92     84.14 o 
  15   3   7      609.01      538.46     83.34 o 
  16   3   7      221.98      196.69     61.22 o 
  17   3   7       86.89      124.80     62.84 o 
  18   3   7       43.44      134.78     66.46 o 
  19   3   7        2.35       59.73     65.39 o 
  20   3   7      242.08      264.67     78.80 o 
   1   5   7     2353.23     2595.70     88.38 o 
   2   5   7     2330.09     2455.53     87.51 o 
   3   5   7     7128.05     6968.36    161.57 o 
   4   5   7      251.60      233.96     39.14 o 
   5   5   7     4764.79     4600.15    102.53 o 
   6   5   7     2357.75     2116.90     70.38 o 
   7   5   7     2696.52     2546.46     92.64 o 
   8   5   7     6067.31     5160.14    131.48 o 
   9   5   7     3942.40     3301.95    111.28 o 
  10   5   7     2101.62     1863.56     96.59 o 
  11   5   7      340.60      347.12     57.42 o 
  12   5   7      140.11      134.62     45.67 o 
  13   5   7     1180.80     1150.41     91.93 o 
  14   5   7      105.12      122.20     50.29 o 
  15   5   7      546.75      558.36     83.98 o 
  16   5   7      665.93      780.09     98.28 o 
  17   5   7      320.32      542.65     88.46 o 
  18   5   7       88.42      152.05     65.39 o 
  19   5   7       99.17      220.93     77.31 o 
   1   7   7     1104.12     1089.44     70.47 o 
   2   7   7      797.23      814.42     66.09 o 
   3   7   7     7985.81     7499.27    155.25 o 
   4   7   7     1468.71     1507.16     79.48 o 
   5   7   7      863.10      905.81     68.27 o 
   6   7   7     2141.15     2044.16     88.27 o 
   7   7   7     1933.05     2005.18     81.93 o 
   8   7   7     3742.08     3382.94    109.67 o 
   9   7   7      341.63      388.29     56.98 o 
  10   7   7     2042.96     1815.22    100.07 o 
  11   7   7     3994.63     3192.86    118.66 o 
  12   7   7       16.48       39.42     40.32 o 
  13   7   7      831.38      889.74     83.39 o 
  14   7   7      192.69      162.29     51.21 o 
  15   7   7      914.42     1148.55     99.53 o 
  16   7   7      561.27      507.75     91.05 o 
  17   7   7       76.84      257.92     86.31 o 
  18   7   7      106.46      189.73     83.99 o 
  19   7   7      218.49      294.03     95.30 o 
   1   9   7     1181.82     1174.22     78.64 o 
   2   9   7     3297.12     3187.12    107.53 o 
   3   9   7    13091.72    12733.37    291.88 o 
   4   9   7     2004.97     1920.64     83.71 o 
   5   9   7     1577.51     1673.87     88.48 o 
   6   9   7      799.37      823.28     70.49 o 
   7   9   7      526.49      539.28     62.65 o 
   8   9   7     2112.40     2097.90     97.04 o 
   9   9   7     1381.31     1191.58     84.35 o 
  10   9   7     1367.68     1420.30     92.92 o 
  11   9   7      788.22      849.41     79.46 o 
  12   9   7       49.69      140.94     46.67 o 
  13   9   7       37.62      137.22     49.00 o 
  14   9   7       54.24      181.91     52.60 o 
  15   9   7      566.21      549.32     92.76 o 
  16   9   7      271.45      273.05     75.70 o 
  17   9   7      105.00      112.46     75.76 o 
  18   9   7       90.77      140.79     95.88 o 
  19   9   7      115.03      148.84    103.65 o 
   1  11   7      256.26      306.67     51.62 o 
   2  11   7      169.91      160.36     39.91 o 
   3  11   7      765.40      748.60     66.24 o 
   4  11   7      261.26      251.83     46.97 o 
   5  11   7    11145.70     9268.08    185.52 o 
   6  11   7      328.87      409.17     57.55 o 
   7  11   7      168.24      179.81     45.41 o 
   8  11   7     2705.91     2358.18    101.25 o 
   9  11   7     1113.92     1088.13     86.29 o 
  10  11   7     1732.73     1829.75    117.57 o 
  11  11   7     1294.72     1212.25    101.12 o 
  12  11   7      339.12      306.44     71.35 o 
  13  11   7     1649.45     1712.00    134.85 o 
  14  11   7       48.23       65.24     52.06 o 
  15  11   7       34.47      100.45     81.63 o 
  16  11   7      193.75      231.49     85.33 o 
  17  11   7       10.54      103.35     89.63 o 
  18  11   7      160.19      125.52    131.93 o 
   1  13   7     6079.29     5955.24    151.80 o 
   2  13   7     5866.62     5368.30    136.61 o 
   3  13   7     2165.34     2026.10     91.09 o 
   4  13   7     1522.80     1611.55     91.47 o 
   5  13   7     7667.59     6375.27    151.99 o 
   6  13   7     2255.94     2133.60     95.97 o 
   7  13   7     4751.34     3906.12    125.24 o 
   8  13   7      961.34      957.74     91.42 o 
   9  13   7      510.43      452.55     70.75 o 
  10  13   7      603.18      604.82     80.37 o 
  11  13   7      729.29      579.01     91.58 o 
  12  13   7      181.37      175.57     71.28 o 
  13  13   7      460.06      373.09     89.13 o 
  14  13   7       17.83       64.46     75.14 o 
  15  13   7      576.31      652.81    131.97 o 
  16  13   7      191.23      259.97    100.22 o 
  17  13   7      192.90      233.80    106.42 o 
  18  13   7       60.55      178.73    101.46 o 
   1  15   7      588.49      662.10     67.99 o 
   2  15   7      715.28      713.86     69.29 o 
   3  15   7     7506.29     6294.72    193.57 o 
   4  15   7     1638.06     1609.37     91.73 o 
   5  15   7     1394.34     1432.75    101.06 o 
   6  15   7     2133.27     2072.20    115.25 o 
   7  15   7     4458.01     4140.67    145.48 o 
   8  15   7     1628.49     1534.24    109.63 o 
   9  15   7      609.52      698.27     95.56 o 
  10  15   7      469.12      523.93     87.57 o 
  11  15   7       82.62      100.62     58.60 o 
  12  15   7      609.14      609.57    105.91 o 
  13  15   7       45.08       53.26     65.61 o 
  14  15   7      125.16      217.22     98.08 o 
  15  15   7     1295.66     1479.37    187.03 o 
  16  15   7      158.71      285.51    103.92 o 
  17  15   7      120.72      132.04     97.68 o 
   1  17   7     2674.07     2060.58     92.39 o 
   2  17   7      305.88      353.85     64.17 o 
   3  17   7     1243.74     1326.17     98.86 o 
   4  17   7       39.69      122.46     46.63 o 
   5  17   7      808.09      673.42    123.91 o 
   6  17   7      679.99      634.14     91.48 o 
   7  17   7     1884.57     1715.00    129.95 o 
   8  17   7       83.58      127.27     62.03 o 
   9  17   7      567.65      613.40     95.27 o 
  10  17   7      989.42     1066.70    117.81 o 
  11  17   7      594.46      659.67    101.64 o 
  12  17   7      569.08      577.66     96.70 o 
  13  17   7      285.85      290.70     93.23 o 
  14  17   7      188.42      382.01    113.28 o 
  15  17   7      121.83      133.75     89.69 o 
  16  17   7      320.15      396.06    121.14 o 
   1  19   7     1215.11     1403.97    105.50 o 
   2  19   7       49.44      111.75     46.21 o 
   3  19   7      527.09      671.53     88.26 o 
   4  19   7       94.44       95.18     54.53 o 
   5  19   7      344.95      373.62     74.38 o 
   6  19   7      444.45      387.21     76.68 o 
   7  19   7       35.89       61.08     55.71 o 
   8  19   7      218.42      220.66     68.12 o 
   9  19   7      167.76      185.37     67.59 o 
  10  19   7      857.47      907.79    115.35 o 
  11  19   7        5.26      108.82     62.57 o 
  12  19   7      178.85      235.95     79.29 o 
  13  19   7      194.62      328.44     94.78 o 
  14  19   7       53.34      142.10     83.00 o 
  15  19   7       29.53       47.20     84.23 o 
   1  21   7      360.06      362.93     76.20 o 
   2  21   7      648.58      594.28     91.40 o 
   3  21   7      518.22      491.34     86.92 o 
   4  21   7     1539.62     1427.65    125.82 o 
   5  21   7      151.19      162.32     65.69 o 
   6  21   7      574.83      620.34     93.21 o 
   7  21   7      826.47      746.72    104.56 o 
   8  21   7      160.17      312.49     83.30 o 
   9  21   7      405.36      378.57     86.53 o 
  10  21   7      155.62      166.94     72.10 o 
  11  21   7       23.06       53.58     61.63 o 
  12  21   7      198.14      293.99     79.64 o 
  13  21   7      324.85      338.37     88.96 o 
  14  21   7       53.84      176.46     88.20 o 
   1  23   7       53.17       68.82     69.31 o 
   2  23   7     2631.86     2423.17    180.47 o 
   3  23   7       17.89       63.79     67.59 o 
   4  23   7      187.12      235.59     82.41 o 
   5  23   7      724.50      768.16    106.98 o 
   6  23   7      348.04      559.71    108.32 o 
   7  23   7      342.94      316.24     89.82 o 
   8  23   7      327.11      297.99     93.55 o 
   9  23   7      426.69      515.74     96.11 o 
  10  23   7      791.21      671.26    105.08 o 
  11  23   7       41.42       91.29     73.12 o 
  12  23   7      165.35      219.48     83.19 o 
  13  23   7      186.86      331.52     91.33 o 
   1  25   7     1398.26     1333.03    154.26 o 
   2  25   7      478.27      345.64     97.21 o 
   3  25   7      497.19      500.18    109.50 o 
   4  25   7      407.26      318.36     96.84 o 
   5  25   7      225.32      267.82     89.17 o 
   6  25   7      113.87      221.65     88.12 o 
   7  25   7     1526.00     1374.62    163.46 o 
   8  25   7       12.90       67.41     70.53 o 
   9  25   7      418.86      424.42    108.19 o 
  10  25   7       83.26      151.65     85.77 o 
  11  25   7      216.27      311.86    102.86 o 
   1  27   7      314.01      468.16    113.28 o 
   2  27   7      950.28      954.25    143.65 o 
   3  27   7       67.36       71.92     78.87 o 
   4  27   7      796.69      745.49    132.95 o 
   5  27   7       48.48       62.61     78.60 o 
   6  27   7      271.41      295.15    101.91 o 
   7  27   7      470.03      407.15    111.10 o 
   8  27   7      864.03      968.58    148.90 o 
   9  27   7      539.33      669.95    152.53 o 
   1  29   7      707.20      673.65    137.87 o 
   2  29   7       50.25       62.26     84.91 o 
   3  29   7     1146.57     1141.70    162.90 o 
   4  29   7     1069.67      881.48    146.20 o 
   5  29   7      132.77       65.75     89.19 o 
   0   0   8     3177.40     2886.86    277.76 o 
   2   0   8     3695.05     3105.63    205.81 o 
   4   0   8    21286.39    17856.64   2031.58 o 
   6   0   8     1534.69      986.14    396.49 o 
   8   0   8      671.33      653.98     98.95 o 
  10   0   8     1226.67     1091.96    139.01 o 
  12   0   8     2765.63     2460.02    184.47 o 
  14   0   8      214.43      334.58     99.27 o 
  16   0   8      865.10      988.57    157.49 o 
  18   0   8      155.35      229.65    105.83 o 
   0   2   8     3961.33     3806.76    222.16 o 
   1   2   8     1654.13     1601.62    124.43 o 
   2   2   8    14320.20    12510.36    310.87 o 
   3   2   8     4726.06     3598.85    202.43 o 
   4   2   8     1051.15      866.70    102.62 o 
   5   2   8     1501.63     1577.50    109.18 o 
   6   2   8     2549.11     2251.62    105.99 o 
   7   2   8      953.35      920.43     71.47 o 
   8   2   8     1156.79     1172.89     89.29 o 
   9   2   8      365.68      376.33     60.87 o 
  10   2   8     3526.12     2423.89    385.16 o 
  11   2   8      283.63      333.56     68.66 o 
  12   2   8      189.53      246.81     68.49 o 
  13   2   8        5.09       66.91     50.49 o 
  14   2   8       40.49       94.37     57.02 o 
  15   2   8       53.23      191.42     63.74 o 
  16   2   8      251.23      285.44     70.60 o 
  17   2   8      140.29      187.48     70.59 o 
  18   2   8       23.44      142.77     75.41 o 
  19   2   8       51.20      132.47     76.02 o 
   0   4   8     1710.29     1880.14    185.62 o 
   1   4   8      771.35      648.01     88.37 o 
   2   4   8     1224.25     1157.32    109.73 o 
   3   4   8     3183.60     2851.57    121.99 o 
   4   4   8      563.64      695.32     78.22 o 
   5   4   8     5384.02     4969.80    149.73 o 
   6   4   8      874.03      855.95     68.80 o 
   7   4   8     3938.35     3230.43    119.72 o 
   8   4   8     1142.70     1028.29     85.87 o 
   9   4   8      477.11      576.22     72.72 o 
  10   4   8     2085.05     1889.79    116.08 o 
  11   4   8     2658.74     2266.33    122.94 o 
  12   4   8      714.01      701.67     86.54 o 
  13   4   8      443.55      447.43     83.26 o 
  14   4   8       33.20       99.98     60.12 o 
  15   4   8      364.66      378.73     82.62 o 
  16   4   8      196.00      233.21     76.60 o 
  17   4   8      259.52      176.26     76.72 o 
  18   4   8       74.23      169.02     78.61 o 
  19   4   8      239.60      392.62     92.90 o 
   0   6   8      350.10      303.73     68.48 o 
   1   6   8     1268.60     1308.11     77.27 o 
   2   6   8     5437.73     4987.20    130.23 o 
   3   6   8    10092.86     9014.72    240.53 o 
   4   6   8     3181.88     2983.26    112.68 o 
   5   6   8     2589.33     2350.68    103.15 o 
   6   6   8     2229.31     2018.04    106.15 o 
   7   6   8      457.10      445.44     65.89 o 
   8   6   8      131.22      197.44     53.31 o 
   9   6   8     1763.79     1933.45    113.30 o 
  10   6   8      102.60      172.30     53.54 o 
  11   6   8      224.82      278.94     62.72 o 
  12   6   8      158.53      171.40     59.35 o 
  13   6   8       58.72      136.22     54.72 o 
  14   6   8       15.51       94.23     61.08 o 
  15   6   8       99.65      157.76     67.97 o 
  16   6   8      174.99      284.44     81.36 o 
  17   6   8      179.08      217.12     77.01 o 
  18   6   8       12.02       71.03     80.66 o 
   0   8   8     4649.19     4144.06    176.63 o 
   1   8   8     7518.67     6322.48    269.97 o 
   2   8   8     3816.66     3398.79    115.58 o 
   3   8   8     9568.38     8364.17    244.93 o 
   4   8   8     2632.78     2532.56     97.78 o 
   5   8   8     2592.40     2420.10     96.75 o 
   6   8   8     3584.07     2970.20    106.34 o 
   7   8   8      507.42      558.52     65.48 o 
   8   8   8     2512.67     2231.83    113.46 o 
   9   8   8      521.16      508.33     72.57 o 
  10   8   8      179.96      207.05     57.78 o 
  11   8   8      435.57      505.93     74.52 o 
  12   8   8      901.50      993.21     99.06 o 
  13   8   8      601.62      567.00     81.94 o 
  14   8   8        6.16      106.20     58.05 o 
  15   8   8       50.71       65.15     62.44 o 
  16   8   8      300.02      296.74     94.72 o 
  17   8   8      470.06      469.03    109.03 o 
  18   8   8       56.34      103.58     84.60 o 
   0  10   8    12932.71    11101.45    451.77 o 
   1  10   8     1364.61     1486.90     94.16 o 
   2  10   8     1550.99     1550.46     96.50 o 
   3  10   8     1598.30     1586.99     88.45 o 
   4  10   8      485.69      475.40     60.29 o 
   5  10   8       71.22       93.29     39.88 o 
   6  10   8     2452.86     2371.52    100.19 o 
   7  10   8      344.03      322.28     56.54 o 
   8  10   8      403.52      407.37     61.40 o 
   9  10   8      192.91      305.75     62.87 o 
  10  10   8      691.85      877.77     92.31 o 
  11  10   8      176.09      276.75     63.10 o 
  12  10   8      202.26      323.08     67.47 o 
  13  10   8      495.05      480.78     85.87 o 
  14  10   8       94.80      165.69     68.59 o 
  15  10   8      103.48      199.09     77.84 o 
  16  10   8       12.42       28.49     75.70 o 
  17  10   8      141.93      158.81    107.61 o 
  18  10   8      204.89      195.74    112.33 o 
   0  12   8    10950.78     8835.69    515.65 o 
   1  12   8      206.34      182.48     50.85 o 
   2  12   8      588.04      614.27     66.77 o 
   3  12   8      578.99      522.32     64.16 o 
   4  12   8     2148.19     2085.05    101.80 o 
   5  12   8     1113.56     1292.06     89.27 o 
   6  12   8      777.80      768.81     75.15 o 
   7  12   8     2981.34     2866.13    113.05 o 
   8  12   8     1312.35     1260.33     93.99 o 
   9  12   8     2000.41     2165.99    114.40 o 
  10  12   8      324.32      344.21     75.07 o 
  11  12   8      368.63      447.72     84.58 o 
  12  12   8      859.90      800.11    105.07 o 
  13  12   8      117.97      139.85     66.68 o 
  14  12   8       30.93       61.75     69.61 o 
  15  12   8      188.02      292.15     90.64 o 
  16  12   8      192.78      199.84     88.39 o 
  17  12   8      101.59      202.31     93.73 o 
   0  14   8     4175.67     3701.39    187.23 o 
   1  14   8     5322.49     4422.94    134.06 o 
   2  14   8      657.00      661.90     71.46 o 
   3  14   8     2974.48     2720.84    107.98 o 
   4  14   8       17.38       57.39     42.12 o 
   5  14   8     1353.52     1234.58     91.32 o 
   6  14   8    10161.47     8812.20    191.71 o 
   7  14   8      232.76      240.46     61.83 o 
   8  14   8      642.79      609.94     82.69 o 
   9  14   8      177.13      238.48     61.70 o 
  10  14   8      785.14      755.65     91.68 o 
  11  14   8      171.40      135.47     71.05 o 
  12  14   8       53.62       80.57     70.65 o 
  13  14   8       10.08       37.82     71.52 o 
  14  14   8       47.04      147.76     81.49 o 
  15  14   8        0.78       92.83     76.83 o 
  16  14   8       86.63      223.28     90.82 o 
   0  16   8     3945.56     3266.55    159.08 o 
   1  16   8     2128.83     1954.45    105.76 o 
   2  16   8     2445.08     2174.29    108.27 o 
   3  16   8     2172.18     2275.68    109.46 o 
   4  16   8     2742.28     2576.08    125.91 o 
   5  16   8     1897.31     1693.74    114.55 o 
   6  16   8     1022.01     1187.27    101.67 o 
   7  16   8     1153.88     1163.12    103.98 o 
   8  16   8      611.03      688.98     98.87 o 
   9  16   8      595.81      545.77     92.84 o 
  10  16   8      776.68      858.91    109.60 o 
  11  16   8      748.21      750.19    107.34 o 
  12  16   8      240.36      253.76     87.88 o 
  13  16   8       58.47      143.05     80.64 o 
  14  16   8       72.92      107.43     80.93 o 
  15  16   8       76.19       72.99     82.55 o 
   0  18   8     3812.04     3336.49    211.69 o 
   1  18   8     1374.89     1342.86     98.48 o 
   2  18   8      924.34     1157.01    101.34 o 
   3  18   8     1473.64     1393.27    107.79 o 
   4  18   8     1815.69     1826.48    120.57 o 
   5  18   8      686.72      644.74     91.06 o 
   6  18   8      552.91      439.59     82.77 o 
   7  18   8      509.70      559.00     93.06 o 
   8  18   8      633.69      507.96     94.43 o 
   9  18   8       71.02      132.00     67.62 o 
  10  18   8      315.21      316.56     80.37 o 
  11  18   8      136.79      281.41     81.62 o 
  12  18   8      117.57      203.49     74.74 o 
  13  18   8       54.26       94.02     76.41 o 
  14  18   8      197.13      178.54     90.69 o 
  15  18   8       10.71      131.73     87.41 o 
   0  20   8      438.68      412.90    107.62 o 
   1  20   8      922.02     1007.89    113.90 o 
   2  20   8      230.89      307.60     78.29 o 
   3  20   8      530.56      503.74     99.39 o 
   4  20   8      279.74      267.78     76.58 o 
   5  20   8     1073.52     1215.98    122.01 o 
   6  20   8      728.22      807.62    103.80 o 
   7  20   8       70.48       65.11     63.42 o 
   8  20   8       65.57      100.35     67.58 o 
   9  20   8      349.78      355.09     85.55 o 
  10  20   8      111.45      143.25     72.16 o 
  11  20   8      747.53      615.77    103.53 o 
  12  20   8       72.45      117.28     73.35 o 
  13  20   8       37.86       67.58     78.13 o 
   0  22   8     3875.63     3527.22    290.37 o 
   1  22   8      134.50       56.40     72.57 o 
   2  22   8      711.18      662.98    118.79 o 
   3  22   8     1537.34     1555.19    138.68 o 
   4  22   8      728.83      983.89    119.15 o 
   5  22   8      632.41      516.44    107.06 o 
   6  22   8       87.41      147.27     79.15 o 
   7  22   8      127.31      144.73     71.56 o 
   8  22   8       57.03      135.74     74.10 o 
   9  22   8      173.47      238.00     80.51 o 
  10  22   8      130.14      193.67     83.00 o 
  11  22   8       69.05      132.55     78.38 o 
  12  22   8       63.05      172.85     74.50 o 
   0  24   8     2398.40     2026.90    254.08 o 
   1  24   8       48.01      -12.83     65.14 o 
   2  24   8      398.26      357.16     98.27 o 
   3  24   8      257.13      248.24     89.79 o 
   4  24   8      147.57       78.72     80.23 o 
   5  24   8      423.86      345.59     99.86 o 
   6  24   8      361.25      331.83     89.26 o 
   7  24   8       58.83       86.96     85.14 o 
   8  24   8      296.20      258.43     98.64 o 
   9  24   8      113.25      198.76     91.68 o 
  10  24   8      422.29      371.89    110.98 o 
   0  26   8      495.42      420.75    151.93 o 
   1  26   8      539.24      577.02    120.50 o 
   2  26   8      308.23      315.22    102.59 o 
   3  26   8      103.58       90.42     80.35 o 
   4  26   8      345.85      368.04    108.35 o 
   5  26   8      717.87      732.05    132.79 o 
   6  26   8      507.69      549.39    123.52 o 
   7  26   8      420.89      558.58    125.89 o 
   8  26   8      375.30      438.33    114.38 o 
   0  28   8       29.51      125.06    126.42 o 
   1  28   8      306.91      206.55     98.06 o 
   2  28   8      102.19       33.28     81.70 o 
   3  28   8      103.17       82.66     88.14 o 
   4  28   8      566.02      643.40    129.85 o 
   1   1   9     1757.13     1964.71    144.08 o 
   2   1   9     1148.20     1111.32    117.89 o 
   3   1   9     1274.94     1304.60    125.22 o 
   4   1   9     2526.76     2203.97    148.97 o 
   5   1   9      297.99      322.50     77.36 o 
   6   1   9     1249.75      793.59    179.49 o 
   7   1   9     3278.22     2791.59    117.80 o 
   8   1   9     3147.44     2066.59    345.87 o 
   9   1   9      375.74      406.47     87.75 o 
  10   1   9      103.96      230.88     73.10 o 
  11   1   9      964.99      961.13    126.50 o 
  12   1   9       68.82       79.86     66.60 o 
  13   1   9      684.18      785.28    118.58 o 
  14   1   9      812.13      882.86    126.89 o 
  15   1   9        7.59      110.33     73.71 o 
  16   1   9      205.75      300.16     95.42 o 
  17   1   9       18.95      120.25     82.69 o 
  18   1   9      160.46       75.32     85.77 o 
   1   3   9      611.09      831.17    104.49 o 
   2   3   9     2494.26     2377.73    137.10 o 
   3   3   9     4402.89     4017.29    206.81 o 
   4   3   9      734.27      680.95    101.47 o 
   5   3   9     1039.18     1075.00    103.08 o 
   6   3   9     2086.49     1960.86    126.71 o 
   7   3   9     2369.83     2211.21    130.51 o 
   8   3   9      929.18     1066.39    105.95 o 
   9   3   9       35.65       74.58     51.65 o 
  10   3   9      366.28      390.01     76.25 o 
  11   3   9      115.73      132.05     68.52 o 
  12   3   9     1614.14     1441.73    148.69 o 
  13   3   9      274.81      386.59     94.18 o 
  14   3   9       19.04      174.94     76.18 o 
  15   3   9      769.63      806.71    125.84 o 
  16   3   9        4.03       67.76     79.59 o 
  17   3   9       43.49       98.27     84.54 o 
   1   5   9     2100.90     1978.53    145.16 o 
   2   5   9      261.32      260.39     70.37 o 
   3   5   9     3056.68     2518.45    169.69 o 
   4   5   9      503.65      411.95     83.97 o 
   5   5   9     4645.31     4006.12    159.04 o 
   6   5   9      749.99      728.18     91.09 o 
   7   5   9      652.24      580.19     86.36 o 
   8   5   9      396.05      367.83     74.71 o 
   9   5   9       59.59      128.99     57.22 o 
  10   5   9     3415.97     2521.00    145.82 o 
  11   5   9      554.85      585.27     91.31 o 
  12   5   9      890.26      819.56    118.10 o 
  13   5   9      698.30      651.14    114.75 o 
  14   5   9      214.16      206.16     82.97 o 
  15   5   9      170.61      372.57     98.12 o 
  16   5   9       29.89       78.27     78.08 o 
  17   5   9       70.03      257.83     95.07 o 
   1   7   9     5678.01     4812.09    193.25 o 
   2   7   9     9003.73     7673.86    299.48 o 
   3   7   9     1624.67     1626.02    139.88 o 
   4   7   9     5498.42     4726.42    172.73 o 
   5   7   9      618.02      623.40     84.30 o 
   6   7   9     1449.88     1607.31    124.41 o 
   7   7   9     3727.03     2921.75    141.58 o 
   8   7   9      823.39      803.54     99.48 o 
   9   7   9      316.84      311.31     70.51 o 
  10   7   9      123.68      218.38     69.63 o 
  11   7   9      500.83      628.97     95.18 o 
  12   7   9      266.69      314.04     77.85 o 
  13   7   9      279.27      340.25     90.67 o 
  14   7   9      484.38      529.07    107.13 o 
  15   7   9      543.60      704.83    122.86 o 
  16   7   9       53.43      202.74    103.84 o 
  17   7   9       34.89       86.46     94.02 o 
   1   9   9     3526.69     3429.20    166.03 o 
   2   9   9     7256.24     6260.54    218.56 o 
   3   9   9     6467.75     5389.63    231.78 o 
   4   9   9     1686.81     1752.88    126.52 o 
   5   9   9      298.97      220.30     62.70 o 
   6   9   9      527.32      495.47     79.03 o 
   7   9   9     1626.29     1520.49    122.77 o 
   8   9   9     1243.20     1127.57    100.04 o 
   9   9   9      209.40      255.30     63.41 o 
  10   9   9      231.18      302.24     66.31 o 
  11   9   9      162.24      156.31     57.96 o 
  12   9   9      113.83      241.74     67.71 o 
  13   9   9       78.39      135.69     59.14 o 
  14   9   9      486.46      485.27     93.30 o 
  15   9   9      117.66      177.61     85.98 o 
  16   9   9       51.52      201.53     91.95 o 
  17   9   9       14.32       89.34     78.52 o 
   1  11   9     1740.06     1781.73    143.37 o 
   2  11   9     1585.13     1650.27    139.35 o 
   3  11   9     1943.95     1724.48    112.39 o 
   4  11   9     2245.14     2172.25    118.86 o 
   5  11   9      662.40      592.67     76.91 o 
   6  11   9      139.83      226.31     58.24 o 
   7  11   9       46.71      123.73     51.53 o 
   8  11   9     1797.04     1781.34    121.05 o 
   9  11   9      664.84      610.12     84.50 o 
  10  11   9      162.07      271.61     67.52 o 
  11  11   9      314.31      372.34     83.06 o 
  12  11   9      111.84      210.97     72.46 o 
  13  11   9      574.36      705.05    105.65 o 
  14  11   9      369.07      447.55     91.22 o 
  15  11   9      105.17      143.57     87.11 o 
  16  11   9      181.08      216.37    109.74 o 
   1  13   9     6982.96     6281.11    172.59 o 
   2  13   9      162.77      262.20     61.28 o 
   3  13   9     2894.36     2705.03    123.41 o 
   4  13   9     1121.20     1239.91    102.11 o 
   5  13   9      251.73      312.84     63.92 o 
   6  13   9      825.85      821.66     90.10 o 
   7  13   9      589.33      648.17     82.85 o 
   8  13   9     2054.39     1973.64    143.34 o 
   9  13   9      688.07      741.16    100.16 o 
  10  13   9      863.21      853.22    109.56 o 
  11  13   9      449.10      497.33     91.56 o 
  12  13   9      223.81      333.11     94.82 o 
  13  13   9      182.93      254.09     89.15 o 
  14  13   9        8.69      186.81     82.42 o 
  15  13   9      125.56      276.63     94.53 o 
   1  15   9     4069.79     3291.67    124.62 o 
   2  15   9     4000.15     3561.44    129.80 o 
   3  15   9     1481.30     1611.35    104.79 o 
   4  15   9     2226.19     2216.47    116.24 o 
   5  15   9      285.08      259.68     62.46 o 
   6  15   9     1542.72     1480.43    115.57 o 
   7  15   9       87.70      184.19     64.99 o 
   8  15   9       55.98      155.75     66.28 o 
   9  15   9      386.69      415.94     98.41 o 
  10  15   9      539.50      564.82    111.85 o 
  11  15   9      977.40     1054.41    139.51 o 
  12  15   9      516.71      702.21    125.28 o 
  13  15   9      139.64      167.40     83.45 o 
  14  15   9      107.23      218.12     93.55 o 
  15  15   9      145.82      227.49     95.91 o 
   1  17   9       48.87      131.19     50.59 o 
   2  17   9     1201.57     1349.97    109.27 o 
   3  17   9      756.96      661.41     84.39 o 
   4  17   9      600.64      577.35     82.47 o 
   5  17   9     1685.84     1710.82    121.84 o 
   6  17   9      458.68      514.14     90.79 o 
   7  17   9      247.34      332.60     80.34 o 
   8  17   9      120.86      228.93     74.33 o 
   9  17   9      105.10      175.95     82.26 o 
  10  17   9      655.00      639.04    117.55 o 
  11  17   9      119.14      184.39     85.56 o 
  12  17   9       90.47      251.54     91.89 o 
  13  17   9      139.62      285.83     96.22 o 
  14  17   9      138.59      163.17     89.11 o 
   1  19   9     1497.24     1408.99    119.41 o 
   2  19   9     5154.90     4418.92    181.38 o 
   3  19   9     1062.18     1092.17    118.19 o 
   4  19   9     1207.89     1149.34    122.46 o 
   5  19   9       48.45      181.02     72.42 o 
   6  19   9     1209.29     1204.53    125.52 o 
   7  19   9      458.41      578.81     97.81 o 
   8  19   9     1160.18     1138.19    128.81 o 
   9  19   9      652.11      694.31    107.87 o 
  10  19   9      204.36      297.09     86.06 o 
  11  19   9       46.60      141.76     89.14 o 
  12  19   9       54.36      106.59     85.59 o 
   1  21   9      612.02      679.23    108.38 o 
   2  21   9     2732.16     2682.90    167.71 o 
   3  21   9      893.80      832.84    115.52 o 
   4  21   9        0.63       94.12     72.48 o 
   5  21   9      755.67      758.88    121.98 o 
   6  21   9       68.05      166.24     76.51 o 
   7  21   9      881.45      764.79    111.59 o 
   8  21   9       46.71      159.31     72.55 o 
   9  21   9      234.61      431.84     96.95 o 
  10  21   9       80.29      181.83     84.12 o 
  11  21   9      245.72      276.45     93.28 o 
   1  23   9      792.89      684.84    122.69 o 
   2  23   9      823.56      788.26    131.25 o 
   3  23   9      183.95      234.38     90.41 o 
   4  23   9       77.10      183.07     86.81 o 
   5  23   9       76.62      156.40     77.80 o 
   6  23   9       17.34      153.55     87.47 o 
   7  23   9      146.86      242.27     95.59 o 
   8  23   9      701.91      758.23    134.73 o 
   9  23   9       88.78      304.51    105.53 o 
   1  25   9      159.52      100.03     89.02 o 
   2  25   9       15.77       41.97     84.22 o 
   3  25   9      420.67      351.55    110.29 o 
   4  25   9      821.14      836.07    139.84 o 
   5  25   9      252.93      271.85    101.18 o 
   6  25   9      161.54      258.51    106.00 o 
   1  27   9      203.15      164.07     94.71 o 
   0   0  10     4973.79     5127.89    413.60 o 
   2   0  10     5659.61     4317.85    271.24 o 
   4   0  10     1124.12     1070.03    179.15 o 
   6   0  10      309.54      246.24     85.41 o 
   8   0  10     1496.06     1584.55    218.26 o 
  10   0  10      983.74     1287.10    263.72 o 
  12   0  10      139.97      303.54    124.57 o 
  14   0  10      211.10      206.67    127.82 o 
  16   0  10     1280.89     1172.68    224.81 o 
   0   2  10    10102.80     8681.76    376.10 o 
   1   2  10     1732.77     1685.45    146.84 o 
   2   2  10     1043.38      965.83    122.99 o 
   3   2  10      171.83      202.55     71.58 o 
   4   2  10     3042.40     2794.18    160.40 o 
   5   2  10      634.07      700.08    110.33 o 
   6   2  10     1046.43      989.28    106.28 o 
   7   2  10      218.10      213.74     63.23 o 
   8   2  10      466.42      428.09     79.67 o 
   9   2  10      296.38      298.87     88.90 o 
  10   2  10      716.14      797.15    122.06 o 
  11   2  10      366.04      499.39    100.02 o 
  12   2  10       23.50      102.83     71.46 o 
  13   2  10       55.75      104.26     79.07 o 
  14   2  10       31.33       70.61     82.20 o 
  15   2  10       15.58      182.05     87.30 o 
  16   2  10       41.78      232.31     90.37 o 
   0   4  10     4388.64     3420.91    247.42 o 
   1   4  10     1301.87     1278.02    135.52 o 
   2   4  10     1024.80      889.18    118.26 o 
   3   4  10     1309.99     1102.32    127.33 o 
   4   4  10     1380.16     1418.95    142.13 o 
   5   4  10      540.03      506.64     84.43 o 
   6   4  10      423.43      412.53     79.40 o 
   7   4  10     2431.77     2294.24    145.54 o 
   8   4  10      530.38      531.07     87.64 o 
   9   4  10      302.44      375.78     79.46 o 
  10   4  10       89.72      238.20     81.45 o 
  11   4  10      277.94      293.05     83.90 o 
  12   4  10      208.93      354.63     92.02 o 
  13   4  10      285.42      300.69     92.53 o 
  14   4  10       60.61      160.12     84.02 o 
  15   4  10        3.44      150.60     80.29 o 
  16   4  10       17.96       52.79     77.06 o 
   0   6  10     6838.37     6278.47    329.23 o 
   1   6  10    20817.35    17968.71    383.78 o 
   2   6  10     2312.20     2192.98    165.98 o 
   3   6  10     2805.09     2349.03    163.13 o 
   4   6  10       49.89      220.36     72.84 o 
   5   6  10     1953.53     1734.08    132.09 o 
   6   6  10       86.50      191.46     64.78 o 
   7   6  10      115.15       88.54     58.89 o 
   8   6  10      438.21      503.03     87.28 o 
   9   6  10     1087.68     1027.74    113.42 o 
  10   6  10       99.97      183.31     70.17 o 
  11   6  10      589.47      652.26    115.71 o 
  12   6  10       33.15       93.53     71.50 o 
  13   6  10      143.11      270.53     88.17 o 
  14   6  10       94.77      183.91     87.61 o 
  15   6  10      367.63      325.18     98.93 o 
  16   6  10       70.46      180.68     96.05 o 
   0   8  10     6476.12     5548.26    481.52 o 
   1   8  10     1523.79     1444.59    141.92 o 
   2   8  10     2094.91     2133.62    163.17 o 
   3   8  10     4325.22     3643.43    180.48 o 
   4   8  10       62.73      103.80     56.70 o 
   5   8  10       86.96      134.79     63.32 o 
   6   8  10     4631.16     4144.52    174.92 o 
   7   8  10     1104.22     1214.66    121.98 o 
   8   8  10      184.43      226.94     67.03 o 
   9   8  10      285.46      291.84     73.70 o 
  10   8  10       18.61       51.18     61.69 o 
  11   8  10      236.79      331.61     83.91 o 
  12   8  10      514.30      590.53     99.94 o 
  13   8  10        0.49       70.54     74.12 o 
  14   8  10      384.01      429.41    104.29 o 
  15   8  10        8.61      151.67    101.56 o 
   0  10  10     2871.19     2683.14    221.43 o 
   1  10  10       19.57       62.72     60.74 o 
   2  10  10       15.11      118.31     66.20 o 
   3  10  10      348.96      403.94     75.63 o 
   4  10  10     2103.25     1923.58    139.48 o 
   5  10  10       34.85       70.64     56.85 o 
   6  10  10      556.96      836.35    106.96 o 
   7  10  10      188.42      358.23     75.74 o 
   8  10  10      996.76     1040.78    114.86 o 
   9  10  10      494.71      585.14     97.61 o 
  10  10  10      689.38      645.93     97.35 o 
  11  10  10      517.91      507.21     94.40 o 
  12  10  10       70.63       99.77     79.09 o 
  13  10  10      262.70      252.93     94.27 o 
  14  10  10       35.75      168.33    108.49 o 
  15  10  10      569.42      628.43    152.78 o 
   0  12  10      157.57      173.55    111.86 o 
   1  12  10      159.68      226.82     75.59 o 
   2  12  10      110.22      133.74     68.34 o 
   3  12  10       32.34       87.05     58.63 o 
   4  12  10      352.07      297.52     74.04 o 
   5  12  10      100.36      180.88     64.51 o 
   6  12  10       38.65       89.73     61.27 o 
   7  12  10      850.38     1035.85    115.66 o 
   8  12  10       39.67      136.48     63.39 o 
   9  12  10      559.78      525.81    106.24 o 
  10  12  10      132.80      186.84     84.53 o 
  11  12  10      675.21      674.95    124.40 o 
  12  12  10       69.85      137.96     86.10 o 
  13  12  10      862.58      737.17    130.70 o 
  14  12  10       52.95      115.91     96.17 o 
   0  14  10      779.62      988.23    179.46 o 
   1  14  10     1432.78     1397.96    141.29 o 
   2  14  10      192.02      219.90     68.91 o 
   3  14  10       70.14      134.33     62.60 o 
   4  14  10      598.74      511.59     88.59 o 
   5  14  10      474.09      525.50     89.20 o 
   6  14  10      492.20      500.80     97.03 o 
   7  14  10      704.67      683.23    113.31 o 
   8  14  10       44.10      140.42     76.80 o 
   9  14  10       19.00       89.54     73.78 o 
  10  14  10      635.91      633.48    117.85 o 
  11  14  10      634.42      537.21    130.95 o 
  12  14  10        7.51       63.58     93.27 o 
  13  14  10      133.48      220.01    105.16 o 
   0  16  10     1897.41     2263.44    244.69 o 
   1  16  10      174.51      216.36     72.77 o 
   2  16  10      691.20      767.80    103.32 o 
   3  16  10      231.06      251.77     79.31 o 
   4  16  10      274.26      393.11     94.36 o 
   5  16  10       25.25      184.06     77.98 o 
   6  16  10     1945.66     1915.00    167.60 o 
   7  16  10      224.18      334.20     90.13 o 
   8  16  10      256.73      417.04    113.74 o 
   9  16  10        2.97      119.69     87.56 o 
  10  16  10       80.80      239.41    102.78 o 
  11  16  10      148.99      263.94    111.90 o 
  12  16  10      686.03      619.91    144.94 o 
   0  18  10     1307.33     1286.54    209.27 o 
   1  18  10      494.99      534.06    107.10 o 
   2  18  10      973.67     1008.32    134.07 o 
   3  18  10     1795.09     1551.92    154.93 o 
   4  18  10      982.58     1153.73    155.43 o 
   5  18  10       55.95      197.39     90.60 o 
   6  18  10      555.13      597.81    130.16 o 
   7  18  10      595.98      654.15    135.53 o 
   8  18  10      462.63      456.33    123.26 o 
   9  18  10      344.06      436.57    127.22 o 
  10  18  10      160.26      264.14    111.87 o 
  11  18  10       24.07       98.58     99.80 o 
   0  20  10       33.87       85.25    117.93 o 
   1  20  10      681.42      655.61    119.15 o 
   2  20  10       61.38      182.69     99.82 o 
   3  20  10      817.57      840.87    178.33 o 
   4  20  10      229.80      347.40    136.34 o 
   5  20  10       51.15      107.26     90.72 o 
   6  20  10      583.57      745.97    144.14 o 
   7  20  10      439.22      652.07    144.82 o 
   8  20  10      213.15      330.53    114.74 o 
   9  20  10       51.81      202.71    108.58 o 
   0  22  10      683.19      745.24    283.07 o 
   1  22  10       42.80      148.70    123.06 o 
   2  22  10        5.86      -52.31    104.63 o 
   3  22  10      600.40      589.91    140.52 o 
   4  22  10      236.09      265.76     96.71 o 
   5  22  10      502.68      467.85    128.48 o 
   6  22  10      301.88      381.27    124.53 o 
   7  22  10       21.56      133.58     98.15 o 
   0  24  10      438.08      338.39    162.55 o 
   1  24  10       61.41      121.35    103.91 o 
   2  24  10      521.85      378.32    130.12 o 
   3  24  10      319.47      296.60    121.18 o 
   4  24  10       13.07       77.00    101.88 o 
   1   1  11     1720.32     1538.36    152.76 o 
   2   1  11      840.90     1029.26    133.16 o 
   3   1  11      297.19      427.45     95.13 o 
   4   1  11       36.98       74.88     66.71 o 
   5   1  11     1071.00     1019.28    133.77 o 
   6   1  11      431.74      473.59     85.87 o 
   7   1  11     1130.19     1091.22    138.17 o 
   8   1  11       13.50       89.19     67.97 o 
   9   1  11       12.90      111.31     71.60 o 
  10   1  11      474.75      531.22    111.81 o 
  11   1  11      954.48     1111.46    141.44 o 
  12   1  11      711.35      767.00    129.74 o 
  13   1  11       44.63       86.41     84.85 o 
  14   1  11      128.58      193.18     93.48 o 
   1   3  11      462.56      511.16     98.04 o 
   2   3  11      932.81      817.31    122.28 o 
   3   3  11     1475.82     1366.29    147.09 o 
   4   3  11     1414.06     1141.44    139.90 o 
   5   3  11     1776.99     1408.63    129.55 o 
   6   3  11      258.33      268.68     69.18 o 
   7   3  11      533.32      623.11     96.78 o 
   8   3  11      181.48      161.57     77.41 o 
   9   3  11      952.31      716.52    123.50 o 
  10   3  11        4.32      147.66     77.15 o 
  11   3  11     1048.13      927.66    137.18 o 
  12   3  11      210.32      259.03     94.50 o 
  13   3  11      266.16      308.63     95.30 o 
  14   3  11      195.09      235.38     95.71 o 
   1   5  11      381.52      394.57     90.38 o 
   2   5  11     2022.07     1760.28    161.79 o 
   3   5  11      472.22      538.74    103.19 o 
   4   5  11      579.85      559.79    106.28 o 
   5   5  11      756.64      626.03     95.48 o 
   6   5  11     1402.05     1388.70    132.41 o 
   7   5  11     1974.10     1896.15    148.72 o 
   8   5  11      193.88      204.33     73.67 o 
   9   5  11     1229.94      953.74    136.26 o 
  10   5  11      141.14      270.44     89.80 o 
  11   5  11       69.30      115.17     82.46 o 
  12   5  11      313.33      346.04    100.94 o 
  13   5  11       32.46      122.86     83.12 o 
  14   5  11       57.54      241.28     94.45 o 
   1   7  11      133.82      113.57     68.69 o 
   2   7  11       56.47       77.45     66.82 o 
   3   7  11      490.91      500.53    100.77 o 
   4   7  11     1350.75     1219.28    123.38 o 
   5   7  11      704.36      706.17     99.45 o 
   6   7  11      128.06      219.50     71.60 o 
   7   7  11      374.79      381.26     84.01 o 
   8   7  11      709.24      799.61    117.83 o 
   9   7  11     1004.46     1067.06    125.02 o 
  10   7  11      421.12      409.91     89.20 o 
  11   7  11      354.68      431.62    102.95 o 
  12   7  11      106.48      174.67     86.39 o 
  13   7  11      375.17      373.11    100.63 o 
  14   7  11       74.17      157.01     93.02 o 
   1   9  11      477.23      453.79     97.48 o 
   2   9  11       68.23      125.56     70.71 o 
   3   9  11       79.88      146.57     77.37 o 
   4   9  11      166.35      247.25     72.84 o 
   5   9  11     1655.18     1514.39    137.11 o 
   6   9  11      128.02      162.76     67.80 o 
   7   9  11      182.71      235.10     74.31 o 
   8   9  11      330.16      514.60     97.12 o 
   9   9  11     1598.97     1333.47    138.01 o 
  10   9  11      179.53      209.78     76.45 o 
  11   9  11      489.95      585.20    107.19 o 
  12   9  11       45.91       95.28     86.15 o 
  13   9  11      542.87      663.50    153.27 o 
   1  11  11       75.47      107.41     67.31 o 
   2  11  11       82.13      128.52     70.60 o 
   3  11  11      915.16     1012.22    116.83 o 
   4  11  11      723.06      594.36     96.44 o 
   5  11  11      290.74      398.13     82.31 o 
   6  11  11      151.28      193.76     69.51 o 
   7  11  11       19.70       89.55     63.28 o 
   8  11  11      104.49      188.76     76.03 o 
   9  11  11      314.45      273.44     81.30 o 
  10  11  11      408.23      602.35    113.71 o 
  11  11  11      170.90      350.10     99.83 o 
  12  11  11      108.49      248.79     98.18 o 
   1  13  11      620.00      709.41    116.98 o 
   2  13  11      381.83      496.88     93.06 o 
   3  13  11      767.76      916.05    113.67 o 
   4  13  11        3.79       79.16     64.73 o 
   5  13  11     2128.74     2059.24    156.20 o 
   6  13  11      124.63      158.19     70.91 o 
   7  13  11     1270.77     1172.41    146.29 o 
   8  13  11      304.49      326.76     91.21 o 
   9  13  11        4.07      190.75     86.80 o 
  10  13  11      308.50      356.06     99.61 o 
  11  13  11      125.65      118.12     88.41 o 
  12  13  11       84.87      201.87    107.27 o 
   1  15  11      423.57      546.62     97.04 o 
   2  15  11      433.82      466.75     92.45 o 
   3  15  11      309.69      498.77     93.77 o 
   4  15  11      146.53      265.41     87.41 o 
   5  15  11       78.95      140.78     80.65 o 
   6  15  11      188.73      223.69     85.74 o 
   7  15  11       34.73      143.88     78.75 o 
   8  15  11      105.80      247.82     91.77 o 
   9  15  11      314.22      465.88    126.92 o 
  10  15  11      258.80      295.82    113.69 o 
  11  15  11       37.84      167.64    105.38 o 
   1  17  11      119.62      239.72     89.09 o 
   2  17  11      148.83      228.20     84.90 o 
   3  17  11       98.99      128.07     76.08 o 
   4  17  11      195.43      178.55     85.32 o 
   5  17  11      140.47      258.98     90.11 o 
   6  17  11      139.54      243.76    107.41 o 
   7  17  11      453.60      319.54    114.44 o 
   8  17  11      256.78      283.97    114.97 o 
   9  17  11      429.24      434.30    124.09 o 
   1  19  11      461.37      436.32    109.05 o 
   2  19  11     2059.98     1931.87    208.48 o 
   3  19  11      324.94      367.19    140.53 o 
   4  19  11      404.63      372.87    118.86 o 
   5  19  11      111.15      232.67    107.46 o 
   6  19  11      597.54      565.84    149.97 o 
   7  19  11      672.04      593.48    135.59 o 
   1  21  11       53.18      199.92    107.27 o 
   2  21  11      409.99      559.46    141.17 o 
   3  21  11      263.46      259.16    116.12 o 
   4  21  11      387.09      517.35    165.50 o 
   5  21  11       15.32      207.61    125.20 o 
   0   0  12     1558.74     1012.37    284.59 o 
   2   0  12      212.37      223.94    119.40 o 
   4   0  12      746.31      946.02    192.38 o 
   6   0  12      713.17      669.54    162.15 o 
   8   0  12     1049.92      982.67    209.15 o 
  10   0  12      519.61      631.49    167.18 o 
  12   0  12      573.92      756.79    191.13 o 
   0   2  12     4251.79     3101.45    262.17 o 
   1   2  12      444.38      493.34    104.63 o 
   2   2  12      130.92       48.43     63.51 o 
   3   2  12       19.53       72.05     71.81 o 
   4   2  12      276.86      318.87     93.96 o 
   5   2  12      547.95      545.21     96.69 o 
   6   2  12     1990.54     1706.32    173.50 o 
   7   2  12      456.97      570.06    113.03 o 
   8   2  12       33.59       76.06     75.77 o 
   9   2  12       20.60       82.04     72.26 o 
  10   2  12      148.22      194.13     92.16 o 
  11   2  12       41.33      186.78     89.91 o 
  12   2  12       49.33       79.58     85.53 o 
   0   4  12       56.87       56.25     96.23 o 
   1   4  12      806.86      752.29    121.54 o 
   2   4  12       41.05      128.09     74.42 o 
   3   4  12     1574.97     1538.33    165.01 o 
   4   4  12      436.96      356.38     92.18 o 
   5   4  12       59.87       67.13     59.61 o 
   6   4  12      328.92      360.44     87.77 o 
   7   4  12      173.11      169.22     85.04 o 
   8   4  12      146.55      209.67     94.53 o 
   9   4  12      175.72      302.21     97.93 o 
  10   4  12        3.77       95.26     77.98 o 
  11   4  12        8.82       73.00     80.42 o 
  12   4  12      134.90      308.34    102.42 o 
   0   6  12      207.18      290.03    129.88 o 
   1   6  12      281.45      518.25    107.80 o 
   2   6  12      672.11      648.84    118.48 o 
   3   6  12       30.50      114.21     75.80 o 
   4   6  12       36.33       61.37     64.19 o 
   5   6  12      119.38       84.81     66.07 o 
   6   6  12        0.96      128.13     69.94 o 
   7   6  12      637.48      597.27    103.47 o 
   8   6  12      192.78      256.31     93.29 o 
   9   6  12       58.06      170.48     88.69 o 
  10   6  12      320.21      409.75    110.48 o 
  11   6  12      139.24      253.43     96.12 o 
  12   6  12      132.08      232.77     97.67 o 
   0   8  12      653.51      629.36    162.59 o 
   1   8  12      169.15      138.32     75.86 o 
   2   8  12      558.54      578.03    112.71 o 
   3   8  12      339.58      369.98     98.28 o 
   4   8  12     1300.07     1245.19    131.02 o 
   5   8  12      535.97      622.41     99.89 o 
   6   8  12      332.47      323.80     82.96 o 
   7   8  12      691.10      830.63    117.57 o 
   8   8  12      379.22      448.42     93.74 o 
   9   8  12      181.26      268.55     84.03 o 
  10   8  12      728.61      958.82    144.74 o 
  11   8  12      258.04      219.48     95.13 o 
   0  10  12      176.98      155.45    109.84 o 
   1  10  12      361.42      455.06    101.17 o 
   2  10  12       67.20      144.80     80.88 o 
   3  10  12      237.50      197.56     73.93 o 
   4  10  12      393.29      438.27     92.34 o 
   5  10  12      795.85      689.50    109.10 o 
   6  10  12      805.32      781.75    112.41 o 
   7  10  12       37.43      148.51     71.51 o 
   8  10  12       48.14      190.80     76.54 o 
   9  10  12      266.99      349.72     91.06 o 
  10  10  12      198.52      271.02     85.85 o 
   0  12  12      510.17      384.29    144.99 o 
   1  12  12     1213.86     1070.80    144.61 o 
   2  12  12      245.80      326.83     86.55 o 
   3  12  12       79.51      123.07     68.82 o 
   4  12  12      299.15      335.42     89.53 o 
   5  12  12      680.92      798.62    111.46 o 
   6  12  12      186.86      425.97     88.59 o 
   7  12  12      295.82      357.70     89.68 o 
   8  12  12       64.62      161.32     85.22 o 
   9  12  12       68.38      144.11     86.79 o 
   0  14  12     2137.41     1883.47    257.34 o 
   1  14  12      521.96      578.84    103.57 o 
   2  14  12      281.18      317.71     85.34 o 
   3  14  12      158.80      202.69     78.09 o 
   4  14  12      887.27     1085.57    127.02 o 
   5  14  12       77.49      166.55     86.07 o 
   6  14  12      102.14      238.76     94.08 o 
   7  14  12       88.68      189.88     86.75 o 
   8  14  12      184.91      256.34     93.44 o 
   0  16  12      244.08      238.45    110.87 o 
   1  16  12      365.86      415.24    106.04 o 
   2  16  12       83.28      162.80     87.25 o 
   3  16  12      132.51      201.23     87.54 o 
   4  16  12      259.42      326.72    102.23 o 
   5  16  12      268.08      437.05    107.44 o 
   6  16  12       40.29      278.11    102.11 o 
   7  16  12       85.70      216.65     92.62 o 
   0  18  12      577.55      579.23    167.15 o 
   1  18  12      152.18      260.45     91.53 o 
   2  18  12      276.66      300.46    106.38 o 
   3  18  12      256.33      343.10    105.71 o 
   4  18  12      712.77      951.72    143.57 o 
   1   1  13      172.92      134.36     90.99 o 
   2   1  13      297.23      386.40    105.22 o 
   3   1  13      111.39      205.19     88.17 o 
   4   1  13       53.15      116.62     79.39 o 
   5   1  13      474.51      304.12     99.53 o 
   6   1  13      469.43      480.08    110.95 o 
   7   1  13      245.84      246.92     96.16 o 
   8   1  13      447.89      404.79    126.63 o 
   9   1  13      128.23      200.58     90.88 o 
   1   3  13      329.02      285.42     95.45 o 
   2   3  13      417.65      476.82    112.86 o 
   3   3  13      393.62      480.05    108.90 o 
   4   3  13      367.70      414.29    108.37 o 
   5   3  13      652.98      767.85    133.68 o 
   6   3  13       33.30      121.95     85.35 o 
   7   3  13      119.39      223.24     94.55 o 
   8   3  13      860.14      946.72    150.04 o 
   9   3  13      145.90      272.40    100.71 o 
   1   5  13      109.67      255.91     90.87 o 
   2   5  13      271.34      337.79     99.28 o 
   3   5  13      640.19      623.91    120.20 o 
   4   5  13      109.75      219.69     81.16 o 
   5   5  13      347.82      393.77     93.01 o 
   6   5  13       86.43       93.90     84.86 o 
   7   5  13       39.78      150.47     89.25 o 
   8   5  13      256.30      261.22    100.53 o 
   9   5  13      522.69      537.39    122.90 o 
   1   7  13       30.99      171.31     85.66 o 
   2   7  13      341.21      420.57     99.38 o 
   3   7  13      421.27      417.98    105.03 o 
   4   7  13      203.47      177.86     79.79 o 
   5   7  13       76.98      185.28     76.24 o 
   6   7  13      185.98      218.63     80.59 o 
   7   7  13        1.21       77.12     72.86 o 
   8   7  13        7.91      163.11     88.40 o 
   1   9  13      186.96      143.46     86.36 o 
   2   9  13      657.26      556.06    115.26 o 
   3   9  13      441.31      426.96     95.45 o 
   4   9  13      183.14      324.99     89.54 o 
   5   9  13      571.82      574.53    104.67 o 
   6   9  13      322.89      447.24     97.39 o 
   7   9  13      151.59      216.02     84.64 o 
   1  11  13      286.84      300.27    102.68 o 
   2  11  13       98.53      190.22     80.48 o 
   3  11  13      190.43      239.17     82.14 o 
   4  11  13       44.43      161.31     79.98 o 
   5  11  13      573.02      503.19    103.70 o 
   6  11  13       30.21       85.36     77.25 o 
   1  13  13     1053.84     1048.48    151.18 o 
   2  13  13      113.52      196.97     87.43 o 
   3  13  13       27.20      120.76     76.95 o 
   4  13  13       58.91      219.23     81.26 o 
   0   0  14      500.64      486.45    227.67 o 
   2   0  14       57.67      144.06    122.56 o 
   4   0  14      990.37      896.97    204.35 o 
   0   2  14      334.55      233.84    129.02 o 
   1   2  14       54.34      109.62     84.89 o 
   2   2  14      396.78      316.87     96.74 o 
   3   2  14       60.32      103.76     86.32 o 
   4   2  14       87.65      176.14     90.33 o 
   5   2  14      273.10      211.07     98.66 o 
   0   4  14      371.72      421.59    156.56 o 
   1   4  14      125.84      242.85     89.17 o 
   2   4  14        6.32      128.27     82.26 o 
   3   4  14      221.97      258.27     95.07 o 
   4   4  14      197.52      396.43    103.79 o 
   0   6  14       58.91       91.66    116.15 o 
   1   6  14      553.43      469.38    114.12 o 
   2   6  14       50.83      157.32     85.74 o 
   3   6  14       34.36      163.61     88.61 o 
   0   8  14      134.92      186.54    128.74 o 
                                                 
